# Supplementary material for: Systematic biases in DNA copy number originate from isolation procedures
Source: Genome Biol. 2013 Apr 24;14(4):R33. doi: 10.1186/gb-2013-14-4-r33 (PMC4054094; doi:10.1186/gb-2013-14-4-r33)
Supplement: Additional file 2 — Additional data file 2 is an Excel table listing all the correlations between the aCGH data and specific genome characteristics belonging to Figure 2(replication timing, SINEs, gene density, GC content). [file gb-2013-14-4-r33-S2.XLS]

## Sheet: Sheet1
Additional file 2) Table with correlations between aCGH pattern and other genome characteristics.
Correlations of BN rat blood versus liver aCGH data with replication timing (13 samples by Ryba et al, Genome Research, 2010), gene density, GC content and SINEs per genomic location on human chromosome 2 (HSA2). This data is depicted in figure 2.
Pos	aCGH	BG01 ESC	BG01 NPC, rep 1	BG01 NPC, rep 2	BG02 ESC, rep 1	BG02 ESC, rep 2	C0202 lymphoblastoid, rep 1	C0202 lymphoblastoid, rep 2	H7 ESC	H9 ESC	Gene density	GC content	iPS4, rep 1	iPS4, rep 2	iPS5, rep 1	iPS5, rep 2	SINEs
215703	-0.28231	-0.640853	0.596563	0.651289	-0.418147	-0.738847	-0.868464	-1.00785	-0.725414	-0.878183	100	39.19	-1.16618	-1.19987	-0.304307	-0.49496	4.81
243909	-0.215479	-0.71737	0.585208	0.67157	-0.549992	-0.765688	-0.882944	-1.00168	-0.770397	-0.905154	100	38.13	-1.10587	-1.2115	-0.369382	-0.582932	5.8
270461	-0.298842	-0.729943	0.560792	0.676278	-0.661295	-0.774872	-0.874801	-0.949597	-0.788057	-0.903219	82.97	50.87	-0.972138	-1.18337	-0.467472	-0.591064	1.29
307035	-0.298842	-0.736886	0.556368	0.721627	-0.743942	-0.863278	-0.872777	-0.936489	-0.856155	-0.930375	0	48.91	-0.905798	-1.20164	-0.547588	-0.619621	1.12
331141	-0.316257	-0.735047	0.570316	0.77336	-0.753136	-0.964389	-0.875592	-0.965652	-0.923642	-0.965591	0	39.01	-0.937917	-1.2499	-0.566737	-0.644115	4.54
385673	-0.604028	-0.841238	0.674027	0.870775	-0.812209	-1.063	-0.928334	-1.04478	-1.03082	-1.03425	0	50.42	-0.928074	-1.3346	-0.553035	-0.862513	3.07
450245	-0.238577	-0.830253	0.781844	0.861298	-0.855051	-1.08804	-0.978709	-1.16881	-1.10079	-1.02939	0	46.42	-0.733395	-1.32845	-0.480735	-1.0475	4.56
488887	-0.199318	-0.773478	0.772394	0.758656	-0.813631	-1.07344	-0.918426	-1.11064	-1.01431	-0.905565	0	48.28	-0.615155	-1.29001	-0.404008	-1.10966	2.74
516324	-0.133347	-0.727737	0.73212	0.677542	-0.745615	-1.04191	-0.85239	-1.03998	-0.905688	-0.772837	0	45.34	-0.543335	-1.25673	-0.339397	-1.12215	6.1
586514	-0.145599	-0.576387	0.51364	0.51145	-0.451061	-0.833552	-0.696472	-0.840931	-0.559602	-0.348362	0	48.43	-0.416135	-1.12787	-0.158689	-0.966244	1.54
635350	-0.284947	-0.318117	0.33768	0.371153	-0.181132	-0.617815	-0.642718	-0.739484	-0.37701	-0.020844	0	48.61	-0.256935	-1.03455	0.0217949	-0.726567	4.74
749979	-0.312949	0.0818712	0.0425325	-0.0595114	0.303528	-0.340183	-0.757947	-0.869463	-0.0796008	0.610861	0	42.44	0.0558093	-0.973513	0.297078	-0.645246	13.26
827100	-0.172776	0.301415	-0.191784	-0.42479	0.399276	-0.273092	-0.831617	-1.13049	0.0186655	0.777459	0	39.48	-0.07552	-0.946896	0.464778	-0.499318	2.65
917246	-0.206771	0.346016	-0.558391	-0.602059	0.517619	0.0170304	-0.754444	-0.839853	0.073247	0.694446	0	51.69	0.0972716	-0.882655	0.500616	-0.0208537	4.37
944229	-0.281738	0.262712	-0.656099	-0.623121	0.437428	-0.0684441	-0.764089	-0.8359	0.00877376	0.630144	100	43.27	0.0786957	-0.925611	0.488622	-0.0407048	4.66
1025059	-0.336965	0.0390915	-0.808343	-0.81636	0.00907082	-0.539255	-0.874015	-1.04897	-0.37407	0.481152	100	39.39	-0.11894	-1.00343	0.539877	-0.446402	1.25
1102813	-0.307448	-0.160166	-0.890292	-0.884314	-0.152027	-0.71486	-0.766999	-0.919539	-0.493781	0.26905	100	40.32	-0.0341946	-0.954912	0.538079	-0.69232	0.17
1194507	-0.118918	-0.260033	-0.962417	-0.956111	-0.140572	-0.626204	-0.666732	-0.833127	-0.53056	0.0271881	100	41.42	-0.124377	-0.768123	0.598319	-0.571894	1.11
1233129	-0.102925	-0.234146	-1.00649	-1.00677	-0.0250528	-0.580716	-0.639884	-0.822281	-0.484823	0.0784237	100	42.99	-0.10861	-0.683935	0.729541	-0.482297	5.84
1291330	-0.265936	-0.209892	-1.07483	-1.02075	0.181194	-0.509573	-0.73114	-0.879737	-0.30493	0.268979	100	45.61	-0.104346	-0.59634	0.860182	-0.314081	0.72
1359586	-0.182074	-0.0548279	-1.06802	-1.01777	0.381098	-0.302928	-0.765971	-0.869111	-0.0613114	0.414919	3.93	43.94	-0.00380491	-0.435183	0.826412	0.0595925	6.21
1406499	-0.308951	0.0529187	-1.02199	-0.973846	0.417839	-0.191588	-0.72618	-0.791016	-0.0206797	0.431854	100	46.16	-0.0647797	-0.286745	0.779743	0.256528	3.97
1470555	-0.247337	0.00122864	-0.94637	-0.908132	0.265657	-0.166635	-0.650037	-0.814278	-0.0537313	0.348032	100	54.35	-0.140657	-0.190403	0.776204	0.257397	12.36
1614582	-0.200616	0.0922197	-1.02014	-0.858606	0.156773	-0.0114	-0.613163	-0.80201	-0.0377928	0.129618	53.34	47.1	0.034138	-0.121506	0.572087	0.521363	3.05
1636686	-0.0785462	0.167221	-1.0396	-0.874932	0.226532	0.0391019	-0.614879	-0.807875	0.0271185	0.195332	100	51.76	0.0707516	-0.0599713	0.587036	0.654777	0.86
1791592	-0.138579	0.507793	-0.97812	-0.881414	0.54505	0.120268	-0.726413	-0.855606	0.307677	0.564317	100	52.63	0.115895	0.153967	0.869761	0.838554	12.52
1845300	-0.175979	0.174224	-0.991721	-0.92832	0.224324	-0.166514	-0.723735	-0.941524	-0.0071824	0.296603	100	51.04	-0.169373	0.0474327	0.727039	0.475625	7.92
1868171	-0.28746	0.0324087	-0.973265	-0.952917	0.0684141	-0.30425	-0.725994	-0.96853	-0.161441	0.136473	100	41.92	-0.30584	-0.0383551	0.6559	0.314298	3.43
1888872	-0.130064	-0.0856062	-0.921771	-0.978785	-0.0864307	-0.440445	-0.739334	-0.98982	-0.307688	-0.049528	100	45.05	-0.446757	-0.168308	0.599219	0.157232	22.04
1902009	-0.144399	-0.152805	-0.894067	-0.992519	-0.178085	-0.524516	-0.746445	-0.999529	-0.398322	-0.166586	100	40.92	-0.526398	-0.245195	0.557632	0.0583983	6.04
1924751	-0.146526	-0.243302	-0.882653	-1.00549	-0.30278	-0.658322	-0.744906	-0.993229	-0.551476	-0.3473	100	43.98	-0.623953	-0.319738	0.459667	-0.0975363	4.16
1954832	-0.165004	-0.349538	-0.90292	-1.01342	-0.454317	-0.843598	-0.725015	-0.947177	-0.779783	-0.604027	100	46.99	-0.730076	-0.376571	0.279454	-0.308105	13.36
1978430	-0.271402	-0.462459	-0.945509	-1.01244	-0.5644	-0.935717	-0.71899	-0.963575	-0.890166	-0.725281	100	49.85	-0.781636	-0.437376	0.163011	-0.458019	11.11
2008142	-0.203285	-0.639202	-1.03478	-0.996271	-0.705353	-1.02649	-0.716404	-1.03059	-0.985897	-0.827277	100	46.68	-0.811888	-0.528165	0.0104105	-0.659645	5.91
2031676	-0.233004	-0.738763	-1.05436	-0.983583	-0.804874	-1.09417	-0.708921	-1.0567	-1.02424	-0.89747	100	38.99	-0.825651	-0.615482	-0.0912978	-0.786333	2.69
2086128	0.0318135	-0.859391	-1.04438	-0.975132	-1.00188	-1.20327	-0.704612	-1.07687	-1.06121	-1.02646	100	42.42	-0.837133	-0.842861	-0.303718	-1.0202	6.03
2110605	-0.212189	-0.830133	-1.05285	-0.992402	-1.06332	-1.21877	-0.728094	-1.07149	-1.09556	-1.0764	100	42.37	-0.845221	-0.924287	-0.401507	-1.10432	11.2
2133826	-0.17521	-0.837146	-1.07387	-0.999041	-1.10705	-1.2162	-0.731624	-1.06794	-1.11414	-1.10309	100	45.41	-0.871188	-0.994224	-0.506305	-1.1625	9.02
2156755	-0.18704	-0.872489	-1.11354	-1.00066	-1.13702	-1.19921	-0.720053	-1.06972	-1.12193	-1.10924	100	43.26	-0.909196	-1.05915	-0.62465	-1.20876	5.05
2178629	-0.210124	-0.904432	-1.13504	-0.998361	-1.14921	-1.17973	-0.716946	-1.0749	-1.12781	-1.1103	100	41.5	-0.968054	-1.10623	-0.707069	-1.22947	11.82
2227277	-0.317603	-0.960463	-1.06713	-0.964696	-1.0852	-1.12704	-0.746721	-1.1165	-1.15484	-1.10524	100	42.95	-1.25581	-1.12624	-0.715545	-1.13454	6.8
2257631	-0.179189	-0.980725	-1.05278	-0.984555	-1.07827	-1.08856	-0.775696	-1.10593	-1.17031	-1.0888	100	46.14	-1.34719	-1.15268	-0.736881	-1.10948	5.58
2280519	-0.127085	-0.987194	-1.05514	-1.02211	-1.08606	-1.05085	-0.807452	-1.07779	-1.17886	-1.06659	100	41.79	-1.38781	-1.17977	-0.757953	-1.09777	6.14
2296774	-0.0661361	-0.984789	-1.05679	-1.03761	-1.09954	-1.02128	-0.808526	-1.06092	-1.16523	-1.05637	100	39.42	-1.37997	-1.20227	-0.803372	-1.08337	5.91
2309686	-0.17871	-0.978958	-1.06173	-1.04658	-1.11692	-0.994065	-0.794583	-1.04014	-1.14098	-1.04831	100	40.32	-1.33903	-1.22208	-0.860062	-1.07168	5.91
2321213	-0.263947	-0.969751	-1.06933	-1.05597	-1.14247	-0.960967	-0.771405	-1.01332	-1.10494	-1.03901	0	41.43	-1.27183	-1.24868	-0.939465	-1.05903	10.62
2364318	-0.212772	-0.943221	-1.06808	-1.06732	-1.21867	-0.920561	-0.748885	-1.0309	-1.02773	-1.03922	0	42.09	-1.16894	-1.34446	-1.12044	-1.04982	6.73
2389954	-0.29347	-0.925716	-1.05079	-1.05847	-1.25906	-0.932585	-0.764317	-1.10988	-1.00187	-1.05817	0	39.3	-1.17618	-1.4084	-1.18359	-1.058	3.41
2418116	-0.257878	-0.928399	-1.03618	-1.06047	-1.27012	-0.954619	-0.78615	-1.1614	-1.0014	-1.05928	0	35.96	-1.20209	-1.46827	-1.23578	-1.05815	3.16
2453168	-0.162789	-0.961154	-1.02627	-1.08353	-1.2481	-1.01576	-0.835218	-1.1948	-1.03505	-1.0344	0	43.31	-1.26949	-1.5499	-1.28704	-1.06285	7.4
2477924	-0.125141	-0.94387	-1.00153	-1.09423	-1.22081	-0.988048	-0.839771	-1.18807	-1.0404	-1.01416	0	39.5	-1.29997	-1.54937	-1.33057	-0.980258	7.81
2497368	0.0754319	-0.913959	-0.970479	-1.10274	-1.18396	-0.929164	-0.828721	-1.16295	-1.04104	-0.993136	0	46.16	-1.3241	-1.52017	-1.37221	-0.865993	7.65
2518202	-0.218322	-0.897322	-0.93879	-1.1056	-1.1628	-0.899272	-0.83076	-1.15097	-1.04803	-0.982164	0	44.95	-1.33184	-1.51002	-1.40182	-0.792589	5.69
2552219	-0.141833	-0.900042	-0.89189	-1.1038	-1.18211	-0.936865	-0.876087	-1.19079	-1.07971	-0.992589	0	52.15	-1.30257	-1.5395	-1.41291	-0.79491	0
2615669	-0.204848	-0.9159	-0.83461	-1.03007	-1.25978	-1.0232	-0.911169	-1.15902	-1.11583	-1.07515	0	46.53	-1.17539	-1.61503	-1.41095	-0.769594	11.34
2651489	-0.0654528	-0.886027	-0.808679	-0.960618	-1.25503	-0.979013	-0.851198	-1.06016	-1.06647	-1.09235	0	49.65	-1.12269	-1.59595	-1.34739	-0.701238	4.89
2715542	-0.0654528	-0.84055	-0.743871	-0.836915	-1.15408	-0.769575	-0.67983	-0.863449	-0.905188	-1.03595	0	54.58	-1.07133	-1.48298	-1.13431	-0.612042	9.06
2754192	0.0249205	-0.942563	-0.679739	-0.828709	-1.14588	-0.843419	-0.706989	-0.886333	-0.926034	-1.02566	0	51.21	-1.03808	-1.50938	-1.074	-0.790123	7.01
2781127	-0.127027	-0.953599	-0.613061	-0.822531	-1.1896	-0.945637	-0.750243	-0.943546	-0.977949	-1.07114	0	45.77	-1.0577	-1.51025	-1.12391	-0.867879	3.39
2824213	-0.000492556	-0.939079	-0.505334	-0.763591	-1.23573	-1.09231	-0.786888	-0.952731	-1.07686	-1.14581	0	52.4	-1.12909	-1.49276	-1.17967	-0.967328	0
2852232	-0.0222765	-0.901413	-0.445334	-0.678624	-1.22503	-1.13276	-0.76486	-0.868194	-1.12464	-1.17127	0	51.88	-1.19612	-1.46022	-1.16082	-0.995852	7.6
2885259	-0.0911693	-0.933782	-0.37569	-0.57586	-1.17794	-1.17142	-0.715366	-0.792981	-1.18022	-1.1656	0	45.19	-1.25742	-1.46861	-1.10679	-1.10175	11.71
2911437	-0.114529	-0.993524	-0.326418	-0.496427	-1.12347	-1.19465	-0.66461	-0.742309	-1.22588	-1.14303	0	45.41	-1.28952	-1.49628	-1.04799	-1.21574	2.24
2938245	-0.135134	-1.00323	-0.244332	-0.42742	-1.07494	-1.20203	-0.604329	-0.711853	-1.25304	-1.11532	0	40.91	-1.31732	-1.49678	-0.993495	-1.30995	6.61
2958343	-0.165204	-0.990725	-0.161322	-0.378011	-1.03551	-1.19484	-0.54783	-0.701928	-1.26019	-1.08512	0	40.9	-1.34234	-1.49065	-0.947626	-1.37784	10.36
2987300	-0.162666	-0.959191	-0.0574318	-0.3042	-0.981959	-1.17869	-0.470217	-0.652599	-1.25447	-1.04875	0	39.76	-1.34889	-1.45175	-0.871308	-1.42044	9.49
3033217	-0.11349	-0.868315	0.101583	-0.16212	-0.894565	-1.14842	-0.34165	-0.462157	-1.22291	-1.0083	0	46.43	-1.28133	-1.30243	-0.707057	-1.37864	11.03
3060347	-0.25651	-0.795457	0.163615	-0.0884499	-0.826708	-1.05518	-0.257871	-0.360716	-1.1413	-0.982451	0	42.2	-1.20552	-1.17538	-0.60245	-1.26601	0
3109708	0.0678624	-0.655809	0.23537	0.0268754	-0.708417	-0.856546	-0.13692	-0.209914	-0.974083	-0.912434	0	41.21	-1.04419	-0.957086	-0.43528	-0.991083	13.51
3143461	0.00469502	-0.578716	0.28076	0.0881345	-0.653854	-0.752613	-0.126771	-0.152221	-0.919059	-0.831348	0	45.37	-0.965157	-0.883108	-0.365167	-0.814579	14.52
3178913	0.000688878	-0.480555	0.353581	0.176599	-0.558802	-0.643447	-0.0697261	-0.102261	-0.817343	-0.707111	82.97	53.24	-0.885127	-0.818183	-0.255039	-0.672406	4.09
3216806	-0.060615	-0.362645	0.432549	0.280439	-0.434484	-0.529065	0.00199623	-0.0682635	-0.683036	-0.556287	100	42.55	-0.805516	-0.761271	-0.132817	-0.560389	3.05
3248615	-0.0758475	-0.233468	0.476883	0.353823	-0.308614	-0.342765	0.0298465	-0.0736917	-0.514756	-0.451083	100	46.82	-0.732309	-0.684807	-0.0369758	-0.450015	7.82
3271466	-0.190613	-0.139462	0.496599	0.40074	-0.217573	-0.201478	0.0490872	-0.062101	-0.38583	-0.366762	100	52.59	-0.671965	-0.624711	0.0223729	-0.353929	1.87
3313037	-0.183455	-0.00679235	0.476847	0.469207	-0.0829723	0.0178854	0.0463572	0.0437851	-0.171719	-0.172817	100	51.29	-0.537661	-0.52057	0.0709965	-0.130207	10.22
3371025	-0.0384653	0.219067	0.534252	0.537076	0.136242	0.291287	0.23555	0.235335	0.0547492	0.0713573	100	45.71	-0.422201	-0.30662	0.181004	0.23411	14.11
3408279	0.0649775	0.366692	0.53915	0.561312	0.267843	0.441896	0.385571	0.330836	0.130103	0.167142	100	48.12	-0.354794	-0.174136	0.221173	0.451726	10.24
3444025	-0.0454253	0.521427	0.499852	0.574579	0.393474	0.587411	0.53019	0.395822	0.153415	0.213996	100	52.71	-0.276953	-0.0489645	0.225678	0.658588	3.06
3482018	0.0320199	0.613167	0.403537	0.576387	0.504235	0.718171	0.619183	0.450832	0.188346	0.274297	93.02	45.68	-0.152494	0.02981	0.210213	0.831127	14.42
3636500	-0.0544422	0.542651	0.639386	0.741911	0.428991	0.669817	0.730825	0.502139	0.272671	0.334077	100	51.91	-0.24683	-0.00914893	0.244922	0.747299	17.44
3683308	-0.0530846	0.394592	0.775606	0.788317	0.235983	0.329574	0.610913	0.379645	0.131096	0.135948	63.4	50.35	-0.311285	-0.154211	0.191493	0.434672	10.04
3725874	-0.197388	0.161986	0.839763	0.764507	-0.0128039	-0.126708	0.422382	0.187329	-0.134539	-0.155389	81.37	44.91	-0.3833	-0.330253	0.0765978	0.110159	5.91
3780151	-0.233304	-0.164288	0.751287	0.605895	-0.366638	-0.474651	0.222454	0.0169023	-0.494087	-0.536214	100	43.93	-0.598868	-0.507482	-0.111969	-0.178165	0
3806532	-0.0575399	-0.282787	0.662974	0.488527	-0.503318	-0.584285	0.140719	-0.0285483	-0.621248	-0.665637	0	47.02	-0.692752	-0.569217	-0.194786	-0.266608	11.18
3850355	0.0327876	-0.454283	0.503595	0.278081	-0.717963	-0.722539	-0.00293955	-0.119272	-0.804013	-0.846285	0	43.98	-0.825045	-0.678081	-0.330885	-0.418949	2.34
3869560	-0.34798	-0.512225	0.445766	0.199749	-0.801779	-0.761604	-0.0686143	-0.171572	-0.868026	-0.903961	0	44.05	-0.858157	-0.730137	-0.381028	-0.489563	9.37
3978920	-0.364468	-0.819655	0.207901	-0.214	-1.12162	-1.00656	-0.348515	-0.456366	-1.04716	-1.08282	0	45.37	-1.01447	-1.01122	-0.739595	-0.898329	6.67
3991220	-0.18876	-0.839893	0.167321	-0.255337	-1.13949	-1.03398	-0.368313	-0.481842	-1.06097	-1.09078	0	48.25	-1.02501	-1.04401	-0.784687	-0.918403	11.84
4097258	-0.264042	-0.938758	-0.295159	-0.64954	-1.20462	-1.06554	-0.582706	-0.771327	-1.14842	-1.13404	0	41.82	-1.1847	-1.35445	-1.06505	-0.915857	6.95
4147629	-0.0672817	-0.919231	-0.545528	-0.704913	-1.14074	-0.908297	-0.644567	-0.742174	-1.02709	-1.03737	0	36.07	-1.17005	-1.38388	-1.06789	-0.806816	6.03
4204271	-0.289193	-0.905998	-0.750837	-0.746504	-1.08793	-0.76714	-0.666442	-0.673074	-0.858818	-0.932284	0	40.45	-1.08022	-1.31071	-1.09866	-0.750496	6.51
4289668	-0.337175	-0.888587	-0.845198	-0.929628	-1.13951	-0.81183	-0.739616	-0.809628	-0.828227	-0.954514	0	38.79	-0.945401	-1.33534	-1.11464	-0.635272	8.01
4350678	-0.274667	-0.895328	-0.984555	-0.942358	-1.14751	-0.855775	-0.819491	-0.883968	-0.836912	-0.943	0	35.09	-1.03698	-1.41267	-1.12824	-0.562378	1.56
4384733	-0.305778	-0.933728	-1.04959	-0.932304	-1.10992	-0.873692	-0.809608	-0.860201	-0.831408	-0.931636	0	35.27	-1.05125	-1.41932	-1.02588	-0.54124	5.63
4491270	-0.207969	-1.00118	-1.08242	-1.01217	-0.996821	-0.806497	-0.652445	-0.787317	-0.942054	-0.98382	0	39.34	-0.95382	-1.29857	-0.708672	-0.381628	2.45
4534059	-0.404166	-0.959031	-1.10566	-1.02099	-1.06547	-0.688662	-0.62115	-0.839247	-0.922128	-1.00288	3.31	39.79	-0.977988	-1.25599	-0.929153	-0.360088	15
4581733	-0.368508	-0.863065	-1.1786	-0.919712	-1.07298	-0.596617	-0.601188	-0.802918	-0.855765	-0.930536	0	36.33	-0.90216	-1.202	-0.945797	-0.353323	15.4
4630832	-0.273991	-0.844288	-1.16861	-0.983485	-1.08871	-0.555019	-0.686934	-0.83247	-0.955735	-0.935142	0	36.44	-0.960421	-1.22661	-0.897177	-0.329784	3.93
4678467	-0.278323	-0.822385	-1.14657	-1.05979	-1.08498	-0.518214	-0.729015	-0.820861	-1.00497	-0.939822	0	40.04	-0.955248	-1.22632	-0.85033	-0.248297	4.29
4698042	-0.367901	-0.807627	-1.14076	-1.08843	-1.07727	-0.500165	-0.729845	-0.804919	-1.00555	-0.937396	0	37.51	-0.933746	-1.21443	-0.833664	-0.204556	2.5
4735646	-0.22331	-0.746749	-1.15898	-1.0708	-1.04866	-0.495673	-0.719419	-0.789753	-0.968899	-0.910344	0	36.21	-0.843313	-1.18605	-0.783289	-0.192668	5.24
4777876	-0.207189	-0.682123	-1.18152	-1.04055	-1.00904	-0.523848	-0.70929	-0.785528	-0.894757	-0.884049	0	38.83	-0.721609	-1.14334	-0.736911	-0.241139	7.13
4800748	-0.398691	-0.685365	-1.16872	-1.08342	-1.0007	-0.551062	-0.734139	-0.815003	-0.868911	-0.907399	0	39.67	-0.716263	-1.12815	-0.759183	-0.297983	6.72
4857447	-0.194811	-0.665846	-1.15543	-1.11291	-0.964202	-0.63193	-0.739763	-0.787709	-0.721152	-0.905485	1.55	36.09	-0.700796	-1.07547	-0.810816	-0.337332	6
4896384	-0.272173	-0.620586	-1.17056	-1.08346	-0.935637	-0.641221	-0.678178	-0.762865	-0.586937	-0.863649	0	36.4	-0.690964	-1.024	-0.789863	-0.311603	2.88
4939700	-0.302729	-0.562437	-1.19233	-1.0451	-0.908839	-0.611654	-0.577563	-0.769199	-0.44462	-0.803108	0	40.71	-0.693435	-0.960596	-0.721603	-0.277205	17.76
5105839	-0.281663	-0.647254	-1.13282	-1.02598	-0.900531	-0.614278	-0.609666	-0.791349	-0.20771	-0.713791	0	36.77	-0.639161	-0.843066	-0.604064	-0.262435	2.34
5134402	-0.283763	-0.668037	-1.12381	-1.00462	-0.898513	-0.595538	-0.628069	-0.771187	-0.199979	-0.712867	0	37.76	-0.630273	-0.814498	-0.607986	-0.218315	12.37
5178689	-0.283763	-0.691943	-1.12306	-0.966866	-0.895897	-0.514993	-0.631657	-0.718548	-0.195163	-0.724804	0	37.12	-0.637542	-0.773305	-0.608358	-0.12086	1.18
5249043	-0.29824	-0.673993	-1.08936	-1.00629	-0.9425	-0.570284	-0.660056	-0.747651	-0.204191	-0.794432	0	34.17	-0.705589	-0.99049	-0.605735	-0.164771	2.66
5306269	-0.286135	-0.640865	-1.02947	-1.01891	-0.957664	-0.743329	-0.662455	-0.853278	-0.275868	-0.852676	0	35.15	-0.74394	-1.11883	-0.631659	-0.243211	6.46
5347103	-0.24189	-0.691488	-1.00541	-0.984734	-0.965937	-0.737574	-0.647426	-0.80364	-0.384023	-0.866723	0	40.11	-0.688744	-1.04181	-0.639585	-0.198385	3.6
5373670	-0.165516	-0.745769	-0.984026	-0.948751	-0.98817	-0.720301	-0.655525	-0.780849	-0.456176	-0.895463	3.95	41.58	-0.704254	-1.03892	-0.655958	-0.225998	4.77
5402580	-0.232198	-0.807286	-0.963444	-0.906402	-1.01752	-0.697289	-0.667976	-0.765843	-0.534414	-0.928479	0	40.31	-0.746634	-1.0595	-0.676862	-0.274485	11.24
5451043	-0.193523	-0.877768	-1.00475	-0.928275	-1.04922	-0.774084	-0.673107	-0.849137	-0.690604	-0.963047	0	42.78	-0.948686	-1.08808	-0.711867	-0.367715	3.05
5470358	-0.240677	-0.896482	-0.994514	-0.956358	-1.07759	-0.836641	-0.665699	-0.915229	-0.763051	-0.976964	0	41.95	-1.00395	-1.12642	-0.736309	-0.337239	15.3
5502348	-0.252015	-0.914643	-0.963216	-1.00973	-1.13466	-0.952949	-0.650104	-1.03384	-0.879026	-0.995884	0	38.18	-1.05846	-1.21281	-0.770324	-0.239924	6.4
5524620	-0.211348	-0.916642	-0.9347	-1.01921	-1.17819	-0.99719	-0.670264	-1.0615	-0.940302	-1.02082	0	41.15	-1.04777	-1.28012	-0.760144	-0.206448	6.25
5553214	-0.184539	-0.913124	-0.895941	-1.01212	-1.2276	-1.02753	-0.710312	-1.0571	-0.995484	-1.05365	0	44.41	-1.00405	-1.36292	-0.72878	-0.178768	8.48
5604090	-0.278983	-1.01509	-0.956699	-0.957674	-1.25381	-1.04517	-0.778699	-0.989199	-1.0522	-1.11554	0	40.32	-1.04529	-1.49039	-0.724822	-0.274425	5.58
5628827	-0.229472	-0.934412	-0.871821	-0.853391	-1.11883	-0.940023	-0.72967	-0.907606	-0.946257	-1.01422	0	41.8	-0.955827	-1.34312	-0.651367	-0.217455	9.3
5656142	-0.199072	-0.724534	-0.664944	-0.664648	-0.832349	-0.730984	-0.59428	-0.77972	-0.705855	-0.778995	0	39.51	-0.762313	-0.981609	-0.510791	-0.0532312	9.26
5675561	-0.168125	-0.66521	-0.585748	-0.594185	-0.756519	-0.686081	-0.550839	-0.747768	-0.625958	-0.703834	0	39.62	-0.708689	-0.870558	-0.467509	-0.0132475	13.85
5721441	-0.272825	-0.6307	-0.467302	-0.504211	-0.759521	-0.711788	-0.517034	-0.755219	-0.533512	-0.63322	0	42.26	-0.678495	-0.778195	-0.430145	-0.0154106	14.41
5750665	-0.237213	-0.772861	-0.552294	-0.59996	-0.972613	-0.881903	-0.596706	-0.824995	-0.695983	-0.792289	87.18	47.03	-0.860252	-1.00224	-0.543456	-0.117752	5.67
5772974	-0.190825	-0.935721	-0.664543	-0.723035	-1.20488	-1.06986	-0.691262	-0.909242	-0.893652	-0.982721	0	41.3	-1.05955	-1.27233	-0.671197	-0.234059	11.85
5818135	-0.19959	-0.941479	-0.639144	-0.76728	-1.26434	-1.08224	-0.72065	-0.925423	-0.962108	-1.07325	0	43.9	-1.06053	-1.37816	-0.653668	-0.191728	15.23
5852623	-0.213832	-0.952598	-0.625547	-0.752942	-1.2742	-1.11419	-0.720248	-0.957269	-0.960313	-1.10015	0	39.78	-1.0809	-1.42262	-0.663149	-0.157036	13
5893569	-0.158577	-0.9945	-0.624879	-0.727732	-1.27917	-1.14892	-0.717056	-1.01011	-0.959868	-1.10707	0	42.56	-1.12467	-1.47749	-0.704697	-0.163593	18.92
5911341	-0.259427	-1.01468	-0.624119	-0.735576	-1.28482	-1.13336	-0.714398	-1.03392	-0.983317	-1.09722	0	40.83	-1.14685	-1.50236	-0.737795	-0.203295	5.3
5939833	-0.135967	-1.02253	-0.615651	-0.745549	-1.28242	-1.09146	-0.719313	-1.06205	-1.02058	-1.08016	0	36.49	-1.17099	-1.52353	-0.781072	-0.270372	4.5
5964293	-0.150945	-0.981637	-0.579798	-0.7434	-1.24842	-1.00874	-0.746238	-1.07683	-1.04478	-1.06414	0	39.53	-1.1528	-1.51592	-0.794801	-0.329369	12.25
5983964	0.0477849	-0.939231	-0.552365	-0.736108	-1.21163	-0.928626	-0.773762	-1.08083	-1.06287	-1.04997	0	39.71	-1.1297	-1.49721	-0.798736	-0.367849	9.24
6035496	0.0387683	-0.868305	-0.621044	-0.663744	-1.1306	-0.816693	-0.828079	-1.02022	-1.13011	-1.03065	0.33	45.3	-1.17442	-1.40305	-0.821348	-0.342698	6.7
6093865	-0.26316	-0.928859	-0.718017	-0.621716	-1.16836	-0.76711	-0.90253	-1.08552	-1.25199	-1.00104	0	38.91	-1.24839	-1.37862	-0.876628	-0.362648	13.41
6120960	-0.348096	-0.950602	-0.73627	-0.61742	-1.15966	-0.72888	-0.908485	-1.08332	-1.20055	-0.973352	0	38.81	-1.23985	-1.35915	-0.870699	-0.409382	9.64
6133943	-0.36287	-0.959111	-0.738829	-0.618724	-1.14815	-0.704248	-0.90378	-1.07411	-1.15063	-0.955758	0	41.51	-1.22534	-1.34664	-0.859512	-0.439137	7.77
6154986	-0.259398	-0.966436	-0.743972	-0.621596	-1.11765	-0.657674	-0.885651	-1.04417	-1.08292	-0.924551	0	36.16	-1.19325	-1.32949	-0.835	-0.452159	5.15
6194511	-0.32223	-0.957532	-0.751736	-0.620492	-0.9638	-0.495901	-0.779544	-0.863485	-0.935752	-0.828775	0	35.86	-1.07222	-1.28116	-0.727154	-0.316258	4.04
6249826	-0.219461	-0.947738	-0.777245	-0.663705	-0.944161	-0.430155	-0.734621	-0.810146	-0.915368	-0.7512	0	42.11	-1.03042	-1.38739	-0.762981	-0.193972	14.6
6307149	-0.275634	-0.884775	-0.860721	-0.722558	-1.01837	-0.526008	-0.716074	-0.823674	-0.98792	-0.747351	0	36.21	-0.99642	-1.43194	-0.847038	-0.257917	10.21
6352020	-0.23743	-0.84513	-0.88461	-0.788354	-1.03195	-0.570036	-0.701812	-0.76992	-0.999328	-0.787299	0	40.59	-0.99495	-1.33783	-0.860245	-0.309281	11.04
6381935	-0.198163	-0.837209	-0.876979	-0.818856	-1.02711	-0.583252	-0.697237	-0.722907	-1.00189	-0.825063	0	38.9	-1.01668	-1.28054	-0.868356	-0.327079	5.18
6414378	-0.159268	-0.875269	-0.859926	-0.805827	-1.04378	-0.592224	-0.726301	-0.717474	-1.02865	-0.877981	0	43.48	-1.10884	-1.34337	-0.928467	-0.378506	16.15
6471950	-0.287852	-0.914261	-0.831522	-0.741055	-1.05301	-0.718948	-0.66988	-0.707309	-1.07654	-0.948139	0	39.13	-1.11914	-1.38585	-1.00853	-0.487977	12.13
6500394	-0.150436	-0.911277	-0.808483	-0.710147	-1.06388	-0.798199	-0.614862	-0.685139	-1.0759	-0.965876	0	39.71	-1.09544	-1.37109	-1.03828	-0.516921	7.25
6532985	-0.281768	-0.896192	-0.769198	-0.689415	-1.09132	-0.887779	-0.546686	-0.637707	-1.0369	-0.968807	0	42.3	-1.06619	-1.32214	-1.07173	-0.531187	7.35
6563593	-0.280734	-0.89312	-0.747326	-0.676221	-1.12335	-0.926014	-0.512863	-0.581811	-1.01189	-0.959523	0	40.89	-1.09007	-1.36168	-1.08561	-0.599702	4.73
6587526	-0.34189	-0.893479	-0.737229	-0.671378	-1.14814	-0.936982	-0.496698	-0.538262	-0.997419	-0.951114	0	38.89	-1.1266	-1.41455	-1.09135	-0.666086	3.03
6605166	-0.349492	-0.905855	-0.737382	-0.67934	-1.16425	-0.954645	-0.481332	-0.503141	-0.996667	-0.961714	0	38.82	-1.16208	-1.44157	-1.11288	-0.730058	11.18
6632590	-0.382746	-0.947547	-0.753054	-0.714896	-1.1912	-0.992391	-0.45972	-0.440718	-1.0154	-1.00181	0	37.39	-1.2453	-1.48451	-1.17382	-0.874181	9.88
6646014	-0.441771	-0.964502	-0.746613	-0.717057	-1.19576	-0.996031	-0.445034	-0.415257	-1.02231	-1.01758	0	38.54	-1.2608	-1.49575	-1.19933	-0.913597	5.19
6688200	-0.189902	-1.01519	-0.672624	-0.658954	-1.17027	-0.935683	-0.38132	-0.355405	-1.0265	-1.05491	0	37.43	-1.20022	-1.47938	-1.27457	-0.901932	8.84
6704643	-0.254479	-1.03066	-0.642501	-0.632155	-1.16092	-0.929608	-0.35493	-0.337823	-1.03669	-1.0683	0	42.14	-1.18686	-1.47953	-1.28983	-0.907706	15.25
6726871	-0.0979547	-1.05088	-0.597407	-0.594859	-1.15702	-0.948867	-0.325036	-0.327821	-1.06626	-1.08898	0	43.01	-1.18504	-1.49311	-1.29046	-0.923977	13.15
6751673	-0.252726	-1.06103	-0.544294	-0.553507	-1.1458	-0.976311	-0.278996	-0.311376	-1.10241	-1.10798	0	38.38	-1.19293	-1.50989	-1.27872	-0.947572	15.09
6791027	-0.371761	-1.01071	-0.488547	-0.51886	-1.09634	-1.03144	-0.152238	-0.23709	-1.16211	-1.13286	72.74	38.09	-1.26874	-1.52875	-1.27862	-1.03441	2.67
6815825	-0.173138	-0.982134	-0.455715	-0.474724	-1.03667	-1.02004	-0.0581133	-0.160872	-1.16513	-1.11793	0	43.68	-1.26017	-1.51877	-1.26013	-1.09355	2.43
6840867	-0.167205	-0.964839	-0.421391	-0.410876	-0.957362	-0.94862	0.0293275	-0.0733328	-1.11073	-1.06356	0	44.7	-1.1693	-1.4843	-1.21761	-1.12789	10.97
6875951	-0.243108	-0.975689	-0.422626	-0.341771	-0.832376	-0.769762	0.161329	0.0663072	-1.05184	-0.982728	0	45.07	-1.04327	-1.39476	-1.1042	-1.14601	7.96
6907414	-0.0567168	-1.00328	-0.465056	-0.302862	-0.72566	-0.574363	0.268339	0.191005	-1.02146	-0.916637	40.96	42.7	-0.949047	-1.30235	-0.980609	-1.14348	7.47
6943810	-0.191915	-0.93424	-0.51486	-0.297385	-0.674174	-0.480707	0.349144	0.284026	-1.04061	-0.904826	100	39.73	-0.998107	-1.2962	-0.943075	-1.15366	3.04
6955080	-0.0732531	-0.907193	-0.529091	-0.299741	-0.667479	-0.467904	0.369587	0.304587	-1.05301	-0.90803	58.15	39.03	-1.02587	-1.30185	-0.943812	-1.15498	7.01
6979731	-0.126114	-0.881123	-0.53208	-0.298466	-0.677847	-0.495666	0.393509	0.310792	-1.07325	-0.916793	50.26	51.17	-1.05479	-1.31123	-0.974755	-1.15078	11.99
6998320	-0.0330935	-0.879309	-0.513639	-0.289595	-0.712622	-0.578648	0.393489	0.281515	-1.0831	-0.926934	100	40.7	-1.06956	-1.32695	-1.03666	-1.14555	4.9
7031464	-0.0700046	-0.88302	-0.487034	-0.305932	-0.771788	-0.692743	0.366775	0.227477	-1.08985	-0.936893	100	43.59	-1.03374	-1.31678	-1.08561	-1.10668	9.97
7055027	-0.0896646	-0.904439	-0.469052	-0.355217	-0.814375	-0.74059	0.326079	0.185245	-1.09822	-0.937019	100	44.68	-0.937576	-1.27052	-1.06541	-1.0466	15.77
7075831	0.0709847	-0.911084	-0.462603	-0.392056	-0.843879	-0.768766	0.281378	0.150482	-1.09994	-0.942167	100	46.66	-0.87562	-1.23875	-1.0399	-1.00179	6.54
7098998	-0.209643	-0.884486	-0.473655	-0.422605	-0.861278	-0.78731	0.213383	0.120287	-1.07565	-0.959297	100	47.98	-0.843877	-1.2172	-0.981742	-0.957608	2.81
7167095	-0.248721	-0.84596	-0.550292	-0.473523	-0.913187	-0.752684	-0.0275704	-0.0201511	-1.06682	-1.02045	0	44.82	-0.873826	-1.14306	-0.898042	-0.975289	9.43
7203508	-0.295451	-0.812424	-0.57771	-0.502908	-0.948867	-0.75729	-0.139636	-0.0944667	-1.09327	-1.04335	0	41.24	-0.832991	-1.12435	-0.899329	-0.947097	12.63
7229557	-0.232131	-0.780495	-0.584924	-0.52865	-0.975239	-0.774238	-0.21509	-0.151266	-1.11894	-1.0547	0	41.2	-0.778237	-1.12819	-0.903638	-0.909109	9.29
7264309	-0.216409	-0.752996	-0.551731	-0.552049	-0.991272	-0.822264	-0.288488	-0.238993	-1.1404	-1.06361	0	44.19	-0.725818	-1.19741	-0.894582	-0.853526	6.62
7295030	-0.322237	-0.752245	-0.533632	-0.551225	-0.998856	-0.84259	-0.343107	-0.299752	-1.1108	-1.04731	0	39.96	-0.688343	-1.20407	-0.855908	-0.816929	11.78
7323807	-0.103718	-0.772827	-0.534714	-0.533848	-1.00347	-0.827688	-0.385802	-0.333994	-1.04901	-1.01168	0	45.4	-0.666978	-1.15252	-0.797262	-0.81149	12.32
7359375	-0.187917	-0.768884	-0.540156	-0.500623	-1.01605	-0.796975	-0.427912	-0.376043	-0.993342	-0.975997	0	39.81	-0.646217	-1.07252	-0.733042	-0.80958	1.74
7398526	-0.13632	-0.752264	-0.552323	-0.469715	-1.0106	-0.764671	-0.473002	-0.418012	-0.934072	-0.9322	0	39.94	-0.598491	-1.00989	-0.656713	-0.797584	4.87
7419475	-0.378352	-0.736171	-0.558914	-0.463222	-0.997248	-0.752424	-0.509985	-0.447821	-0.902147	-0.903133	0	43.43	-0.533985	-1.01723	-0.610418	-0.785863	8.34
7442912	-0.157282	-0.722072	-0.572029	-0.46248	-0.949077	-0.749106	-0.537771	-0.469954	-0.847751	-0.864509	0	44.24	-0.507958	-1.00795	-0.548963	-0.752009	5.26
7464038	-0.230273	-0.717647	-0.589557	-0.464166	-0.856843	-0.762557	-0.545699	-0.474396	-0.779406	-0.823097	0	41.34	-0.549639	-0.97547	-0.481868	-0.692541	11.67
7486438	-0.167468	-0.715367	-0.613118	-0.472977	-0.750192	-0.775563	-0.546879	-0.471394	-0.701105	-0.779116	0	45.49	-0.60989	-0.930338	-0.407879	-0.621212	12.48
7508468	-0.298692	-0.715977	-0.643055	-0.49813	-0.652668	-0.769379	-0.537949	-0.457141	-0.6321	-0.747633	0	40.49	-0.693746	-0.869291	-0.337579	-0.557845	13.2
7530980	-0.341885	-0.718468	-0.67848	-0.534398	-0.560299	-0.758183	-0.519936	-0.43532	-0.559759	-0.718165	0	36.21	-0.789908	-0.800167	-0.269949	-0.49743	6.33
7574028	-0.316174	-0.707905	-0.736664	-0.586965	-0.63303	-0.77377	-0.507433	-0.429175	-0.391019	-0.638196	0	38.46	-0.627356	-0.776271	-0.243182	-0.449474	2.65
7603689	-0.231362	-0.682311	-0.761705	-0.618644	-0.733906	-0.810254	-0.51117	-0.442157	-0.278073	-0.571863	0	34.64	-0.423359	-0.794947	-0.250139	-0.42282	0
7630556	-0.38693	-0.638461	-0.754008	-0.639024	-0.803869	-0.877952	-0.531562	-0.48339	-0.213839	-0.507051	1.24	37.08	-0.248981	-0.840334	-0.261955	-0.39589	5.74
7657827	-0.280682	-0.57466	-0.758354	-0.675	-0.807776	-0.929197	-0.529622	-0.509256	-0.128522	-0.424131	0	37.69	-0.100046	-0.861397	-0.232802	-0.356446	4.07
7677282	-0.149026	-0.516348	-0.77198	-0.712576	-0.745436	-0.949427	-0.5148	-0.509236	-0.0532439	-0.361715	0	41.12	-0.0299057	-0.851238	-0.172499	-0.318438	9.72
7690635	-0.293589	-0.465581	-0.785223	-0.747444	-0.679569	-0.959612	-0.495523	-0.504063	0.0115127	-0.305872	0	42.65	0.0243204	-0.834185	-0.113965	-0.282885	11.44
7718672	-0.205692	-0.405566	-0.809484	-0.802037	-0.597791	-0.941173	-0.431024	-0.486446	0.100016	-0.205662	0	39.65	0.117207	-0.781596	-0.0367932	-0.22704	4.98
7732016	-0.190082	-0.384981	-0.824555	-0.828187	-0.563823	-0.910982	-0.377138	-0.473819	0.135438	-0.151251	0	43.47	0.160262	-0.738663	-0.00322342	-0.204095	19.53
7756687	-0.273851	-0.358345	-0.850579	-0.863732	-0.512196	-0.853198	-0.289221	-0.44057	0.187084	-0.0669411	0	40.97	0.215945	-0.667101	0.042932	-0.161456	7.24
7788663	-0.284641	-0.354135	-0.876682	-0.881822	-0.465719	-0.769862	-0.209733	-0.348796	0.22539	0.0199767	0	42.06	0.249805	-0.58135	0.0653982	-0.0625586	12.95
7812109	-0.244689	-0.361478	-0.896386	-0.888979	-0.440193	-0.712615	-0.171387	-0.280512	0.243518	0.0672834	0	34.83	0.237268	-0.540202	0.0622834	0.00171868	1.57
7860619	-0.20824	-0.353677	-0.973786	-0.899772	-0.376094	-0.640532	-0.168268	-0.143311	0.330251	0.140883	0	40.11	0.0790299	-0.562202	0.0189739	0.0902778	6.59
7881739	-0.288286	-0.364588	-0.989163	-0.9048	-0.357413	-0.588172	-0.118492	-0.0997101	0.344459	0.14527	0	39.39	0.0287769	-0.578873	0.00731547	0.100688	5.63
7912274	-0.217843	-0.391814	-0.996197	-0.914304	-0.338956	-0.494268	-0.0113963	-0.0556796	0.340688	0.129137	0	39.05	-0.0304654	-0.608928	-0.00419243	0.0860219	10.31
7946135	-0.248258	-0.415052	-1.01444	-0.942181	-0.313152	-0.425149	0.111183	0.0201421	0.336153	0.125466	0	40.12	0.00430652	-0.611956	0.0154643	0.0669336	4.45
7985519	-0.158126	-0.448916	-1.02794	-0.967928	-0.304198	-0.42597	0.256164	0.14267	0.296385	0.121472	0	38.66	0.0608287	-0.613281	0.039846	0.00284569	9.47
8006811	-0.168916	-0.469779	-1.03358	-0.966537	-0.315759	-0.490019	0.308091	0.22302	0.251577	0.130444	0	41.84	0.0719279	-0.613932	0.0417026	-0.0556825	5.31
8038538	-0.149526	-0.50636	-0.999869	-0.961285	-0.378684	-0.594712	0.397996	0.347472	0.143385	0.0535699	0	42.3	0.0589845	-0.644851	0.0198563	-0.167912	5.76
8059955	-0.0632303	-0.533618	-0.940617	-0.953594	-0.458354	-0.677106	0.4708	0.437339	0.0394819	-0.0666268	0	43.41	0.0244584	-0.689806	-0.0116543	-0.269874	14.74
8093933	-0.202036	-0.585132	-0.905828	-0.94984	-0.573558	-0.776475	0.58684	0.549807	-0.112042	-0.255483	0	39.64	-0.0890615	-0.758415	-0.0838339	-0.414622	7.18
8132161	-0.159259	-0.652874	-0.90203	-0.95164	-0.695563	-0.863414	0.719423	0.657804	-0.285869	-0.473297	0	39.52	-0.260458	-0.829196	-0.184374	-0.551679	14.27
8152626	-0.266511	-0.692683	-0.890609	-0.939812	-0.742792	-0.887453	0.802561	0.729088	-0.392611	-0.561656	0	39.36	-0.349998	-0.845455	-0.214909	-0.601523	5.79
8177353	-0.16617	-0.744121	-0.871576	-0.913806	-0.78766	-0.895921	0.902982	0.815128	-0.514758	-0.656351	0	43.06	-0.458642	-0.853734	-0.24532	-0.645639	9.68
8197624	-0.188763	-0.788379	-0.836087	-0.878266	-0.811668	-0.872464	0.969647	0.879048	-0.5993	-0.732791	0	43.78	-0.53184	-0.848125	-0.262726	-0.66219	10.35
8214231	-0.195498	-0.827632	-0.794067	-0.840615	-0.825564	-0.838581	1.02357	0.93404	-0.668483	-0.797253	0	45.95	-0.587373	-0.836461	-0.274319	-0.667193	13.14
8254517	-0.262791	-0.893182	-0.723893	-0.772011	-0.844846	-0.84903	1.17104	1.05497	-0.768115	-0.896483	0	41.24	-0.70317	-0.822599	-0.342224	-0.692629	4.11
8281285	-0.179636	-0.920803	-0.688536	-0.732343	-0.847977	-0.894853	1.28055	1.12762	-0.800705	-0.933843	0	41.67	-0.770115	-0.819926	-0.408834	-0.708021	7.59
8303631	-0.135979	-0.938722	-0.639247	-0.713623	-0.865503	-0.919476	1.37303	1.18168	-0.848379	-0.965342	0	46.06	-0.79577	-0.843448	-0.467781	-0.728063	2.64
8326174	-0.170012	-0.954226	-0.578043	-0.704558	-0.892035	-0.94561	1.46833	1.23299	-0.904211	-0.990372	0	44.1	-0.805648	-0.883925	-0.530437	-0.755891	11.97
8366417	-0.165296	-0.995845	-0.473641	-0.632602	-0.940973	-0.958413	1.59779	1.29529	-0.970254	-1.01982	0	47.39	-0.887374	-0.895018	-0.626871	-0.82265	12.11
8380585	-0.239019	-1.00791	-0.436407	-0.599237	-0.954764	-0.952351	1.632	1.30933	-0.983615	-1.02597	0	47.3	-0.918287	-0.886401	-0.656927	-0.845613	8.05
8402012	-0.116265	-1.00376	-0.385796	-0.564464	-0.952293	-0.940998	1.65885	1.32766	-0.984582	-1.02452	0	44.12	-0.924813	-0.868493	-0.686714	-0.861732	9.09
8425993	-0.0428021	-0.97641	-0.328768	-0.53028	-0.927063	-0.924814	1.6584	1.34273	-0.958319	-1.00542	0	45.07	-0.901854	-0.831151	-0.705244	-0.870011	4.15
8438215	-0.0692576	-0.965392	-0.302887	-0.510461	-0.917118	-0.915213	1.66172	1.35396	-0.946592	-0.994248	0	39.05	-0.887156	-0.822971	-0.711185	-0.87596	11.16
8474778	-0.123519	-0.955489	-0.228644	-0.441336	-0.910199	-0.862035	1.71685	1.42714	-0.931588	-0.952331	0	45.95	-0.800101	-0.871976	-0.72323	-0.91202	14.57
8505161	-0.150995	-0.943729	-0.162134	-0.36143	-0.892238	-0.832418	1.75602	1.47114	-0.911358	-0.926468	0	41.5	-0.728503	-0.920137	-0.723171	-0.920409	11.17
8527986	-0.0429719	-0.933078	-0.107122	-0.26973	-0.874983	-0.84251	1.77988	1.49227	-0.887095	-0.917529	0	45.15	-0.682935	-0.955355	-0.720573	-0.90682	12.65
8543711	-0.0267965	-0.914578	-0.063637	-0.203373	-0.849636	-0.831292	1.78613	1.49576	-0.864296	-0.90737	0	45.54	-0.666372	-0.971665	-0.711962	-0.894404	10.73
8559409	0.145934	-0.870932	-0.0105349	-0.140422	-0.796146	-0.776067	1.77313	1.478	-0.829144	-0.891829	0	48.52	-0.673743	-0.974087	-0.691244	-0.874614	12.53
8573272	0.178021	-0.820397	0.0355504	-0.0912937	-0.736311	-0.710851	1.75034	1.4488	-0.792539	-0.880176	0	50.45	-0.692027	-0.969823	-0.667102	-0.850081	17.58
8587851	0.0940703	-0.769771	0.0839746	-0.0396454	-0.672874	-0.642387	1.72496	1.41737	-0.756444	-0.864055	0	49.97	-0.712303	-0.963937	-0.639831	-0.830811	11.85
8603946	-0.012472	-0.725957	0.14671	0.0327969	-0.605014	-0.573278	1.70151	1.39038	-0.724243	-0.831196	0	55.04	-0.730049	-0.959451	-0.60653	-0.833835	8.46
8628141	-0.0265689	-0.694965	0.256796	0.158364	-0.522371	-0.487089	1.68344	1.36763	-0.709262	-0.77275	0	50.58	-0.781068	-0.955313	-0.557989	-0.906971	4.33
8639673	0.0596547	-0.683451	0.30959	0.217609	-0.483878	-0.446335	1.67558	1.35862	-0.703495	-0.738566	0	52.42	-0.803495	-0.950398	-0.534747	-0.943828	12.52
8667240	0.00890857	-0.635053	0.416454	0.340513	-0.369171	-0.336163	1.63847	1.3314	-0.64656	-0.602074	2.78	43.86	-0.783106	-0.912101	-0.472138	-0.946126	14.66
8696271	-0.0337936	-0.572451	0.48343	0.427701	-0.237221	-0.22965	1.57669	1.30003	-0.5407	-0.399167	0	50.17	-0.667375	-0.836646	-0.400827	-0.844923	8.05
8725402	-0.123703	-0.514132	0.544807	0.522964	-0.114413	-0.089586	1.50124	1.26906	-0.450399	-0.223304	0	47.17	-0.563471	-0.783149	-0.335238	-0.769659	13.73
8741234	-0.204137	-0.480694	0.575675	0.577239	-0.0490205	0.0128016	1.45509	1.25542	-0.402031	-0.130945	20.35	44.24	-0.505164	-0.760387	-0.30054	-0.728041	8.64
8786545	-0.341153	-0.442485	0.662062	0.739327	0.0881245	0.204773	1.3476	1.19518	-0.35698	0.0329855	34.89	41.69	-0.371072	-0.771656	-0.252568	-0.808411	12.25
8799326	-0.308726	-0.452697	0.691532	0.798536	0.114429	0.229633	1.32011	1.16697	-0.376409	0.0503896	100	38.26	-0.339567	-0.804447	-0.256	-0.908991	8.95
8819475	-0.135785	-0.441043	0.714077	0.845906	0.148077	0.257883	1.28268	1.13246	-0.384081	0.0704049	100	35.74	-0.317486	-0.825738	-0.251203	-0.983423	6.5
8847510	-0.102819	-0.347679	0.683494	0.832897	0.224437	0.311957	1.20973	1.06701	-0.350774	0.0964137	100	37.27	-0.319521	-0.813296	-0.211719	-0.988157	11.95
8869727	-0.183926	-0.266401	0.676962	0.825824	0.276701	0.336739	1.14106	1.01212	-0.323001	0.117215	100	40.14	-0.325243	-0.786685	-0.17661	-0.9588	15.39
8901343	-0.225883	-0.165588	0.761401	0.874432	0.310677	0.327317	1.02057	0.943581	-0.308185	0.141009	0	44.78	-0.341531	-0.725695	-0.133593	-0.858803	13.8
8917221	-0.128109	-0.1144	0.820186	0.914014	0.319298	0.312561	0.954216	0.908172	-0.298438	0.159951	58.48	36.81	-0.351037	-0.688324	-0.11282	-0.801657	7.4
8940760	-0.167584	-0.0720174	0.9151	1.00586	0.315813	0.274013	0.873215	0.860243	-0.281349	0.214081	100	39.3	-0.344413	-0.645848	-0.0995896	-0.773501	6.62
8963006	-0.103568	-0.0509814	1.03994	1.13465	0.295318	0.209251	0.793558	0.811253	-0.265069	0.288475	100	39.44	-0.32215	-0.605601	-0.099269	-0.774328	9.15
8990350	-0.231238	0.00280722	1.17446	1.25416	0.300992	0.176512	0.708269	0.750879	-0.199601	0.395494	100	41.61	-0.281922	-0.553644	-0.0748327	-0.768977	14.75
9016378	-0.0768455	0.0822233	1.25399	1.30102	0.339868	0.215949	0.651442	0.702195	-0.0819088	0.505207	100	40.73	-0.241292	-0.512666	-0.0177881	-0.763636	7.79
9049297	-0.204155	0.200101	1.32282	1.33032	0.413528	0.287291	0.598952	0.652614	0.0725109	0.635635	100	37.14	-0.185621	-0.446768	0.0712665	-0.7114	4.64
9062181	-0.297304	0.261524	1.34871	1.33878	0.459222	0.31862	0.583401	0.63405	0.131293	0.687903	13.28	43.98	-0.159919	-0.403814	0.114803	-0.650249	16.24
9084538	-0.254909	0.366223	1.38333	1.34222	0.542576	0.374596	0.570428	0.60857	0.220249	0.766993	0	39.28	-0.12026	-0.328733	0.185619	-0.527385	16.61
9129746	-0.128996	0.586743	1.343	1.29563	0.71063	0.46952	0.569819	0.593648	0.385506	0.867378	0	39.72	-0.00524215	-0.161081	0.30393	-0.248715	7.32
9156967	-0.053029	0.723578	1.25428	1.23452	0.816908	0.514449	0.587681	0.608027	0.476156	0.892629	0	50.96	0.0860995	-0.045061	0.363836	-0.0552734	14.37
9196953	-0.0523822	0.869705	1.20958	1.15687	0.919369	0.653494	0.582428	0.640356	0.574505	0.901568	0	49	0.180103	0.0954555	0.421375	0.125601	21.35
9237959	-0.021848	0.930887	1.23389	1.1461	0.975954	0.767661	0.546158	0.668691	0.615812	0.917909	0	46.11	0.213586	0.185065	0.473449	0.212777	28.9
9264165	-0.0324595	0.870256	1.33325	1.22783	0.973277	0.777247	0.490384	0.66784	0.578923	0.956265	56.55	47.33	0.164515	0.189768	0.50017	0.178971	18.2
9281944	0.0648561	0.824732	1.39242	1.29068	0.967815	0.770292	0.463174	0.671864	0.548938	0.986116	100	48.5	0.127513	0.19109	0.520076	0.147914	2.84
9297061	0.019602	0.805572	1.40814	1.33264	0.967162	0.75041	0.458244	0.681354	0.53198	1.01113	100	45.84	0.110427	0.189562	0.542052	0.123687	23.47
9316648	0.0388909	0.781915	1.41232	1.39477	0.96515	0.701155	0.459628	0.697823	0.506601	1.05009	100	46.98	0.0913625	0.174799	0.579288	0.0769118	20.97
9337294	0.00905898	0.759283	1.39727	1.44214	0.958736	0.655646	0.485907	0.721424	0.485938	1.07501	100	44.48	0.0791646	0.170897	0.608354	0.0509838	15.53
9354346	-0.0118766	0.75079	1.36968	1.45332	0.947373	0.638315	0.543136	0.747956	0.482185	1.0724	100	46.67	0.0809408	0.19535	0.613748	0.0705432	25.21
9384637	-0.0117667	0.751528	1.283	1.43918	0.912113	0.623064	0.708894	0.81105	0.491835	1.03642	100	43.35	0.097515	0.275034	0.60076	0.15763	4.47
9409261	0.0239251	0.704919	1.18287	1.40253	0.880006	0.633363	0.799296	0.846241	0.480854	0.980162	100	44.81	0.0750866	0.305991	0.572167	0.228082	15.99
9434032	-0.0399499	0.622676	1.0487	1.33805	0.841534	0.662163	0.87659	0.873462	0.458984	0.896205	100	50.85	0.0297275	0.325485	0.521718	0.313682	22.03
9451441	0.018445	0.568538	0.972499	1.30696	0.818913	0.686924	0.92028	0.899405	0.445363	0.839126	100	53.17	0.0164045	0.342598	0.500716	0.372848	29.58
9468922	-0.0603722	0.508092	0.907505	1.28928	0.795612	0.720051	0.943718	0.936193	0.428371	0.772404	100	42.65	0.0217383	0.353886	0.497269	0.430901	20.17
9490642	-0.062429	0.440404	0.841626	1.27966	0.773491	0.765046	0.965619	0.986917	0.408616	0.694176	100	40.05	0.042803	0.367151	0.507623	0.499277	27.47
9517114	-0.088292	0.416627	0.813529	1.29803	0.777336	0.805054	1.02648	1.04291	0.403197	0.652431	100	40.68	0.0917532	0.414197	0.536921	0.569187	36.17
9549451	-0.131142	0.435378	0.832709	1.34888	0.808608	0.847212	1.12172	1.11234	0.415061	0.63995	93.38	45.31	0.186052	0.501795	0.591448	0.64846	18.19
9579314	-0.402403	0.456474	0.794055	1.32776	0.848083	0.896186	1.22427	1.16707	0.460361	0.65687	100	41.67	0.231662	0.5733	0.614049	0.747656	25.71
9602543	-0.15563	0.481182	0.751984	1.28993	0.88897	0.936941	1.30806	1.20235	0.511063	0.695221	100	42.61	0.247688	0.624039	0.624488	0.827175	38.55
9633196	-0.300626	0.534743	0.735489	1.25741	0.953717	0.993005	1.43104	1.26549	0.590272	0.760443	0	43.07	0.313282	0.698811	0.657579	0.944385	36.98
9683438	-0.394823	0.667838	0.788761	1.22816	1.07128	1.04947	1.67342	1.3999	0.752464	0.894914	85.58	45.7	0.491974	0.825342	0.741803	1.14344	18.5
9696510	-0.134702	0.707261	0.840126	1.25207	1.0939	1.0236	1.74298	1.44142	0.786085	0.92999	0	47.36	0.519906	0.859491	0.772138	1.16499	25.75
9720906	-0.12401	0.776645	0.949175	1.30752	1.12462	0.956394	1.85928	1.51442	0.837116	0.979829	0	46.08	0.54988	0.918117	0.829711	1.18916	25.52
9742230	-0.12401	0.804594	1.00849	1.32559	1.11832	0.902008	1.90467	1.54744	0.855135	0.9566	0	44.19	0.534766	0.935505	0.8654	1.20674	33.13
9773056	-0.0789858	0.804229	1.06144	1.32547	1.05974	0.803345	1.90447	1.55597	0.844614	0.839713	0	47.46	0.453803	0.913896	0.897115	1.21014	33.1
9852812	0.0726912	0.728097	1.09085	1.24434	0.918176	0.720419	1.71553	1.49091	0.707467	0.561841	0	54.69	0.246307	0.835712	0.906221	1.22418	15.77
9877544	-0.109725	0.694133	1.15312	1.26864	0.919312	0.741544	1.66133	1.4875	0.613266	0.536163	0	51.23	0.198935	0.848863	0.887187	1.16021	25.24
9907255	-0.250244	0.645392	1.24728	1.31116	0.931786	0.786945	1.6098	1.4861	0.486188	0.520935	100	40.61	0.154051	0.873978	0.874484	1.07392	14.03
9939451	-0.271868	0.592944	1.35939	1.35791	0.950886	0.880473	1.61589	1.48423	0.357978	0.51052	100	39.41	0.178172	0.907572	0.930766	1.02628	15.73
9968847	-0.267983	0.55723	1.42916	1.37961	0.970395	0.957779	1.64654	1.48698	0.287722	0.516209	100	36.84	0.213138	0.920245	0.986247	0.995392	14.45
10002984	0.115106	0.536406	1.40258	1.33552	0.978537	0.980899	1.7255	1.49748	0.349156	0.551723	87.43	52.27	0.236883	0.871547	1.0267	0.999066	24.9
10020011	-0.145922	0.531777	1.37152	1.30349	0.98134	0.98759	1.76045	1.4991	0.398421	0.571888	100	41.2	0.244632	0.836577	1.04192	1.00403	10.84
10032617	0.0173824	0.533303	1.35311	1.28634	0.984319	0.995265	1.76537	1.49594	0.421253	0.580153	100	42.82	0.243401	0.816363	1.04588	1.00043	15.57
10056396	-0.113044	0.564479	1.28131	1.23421	0.995217	1.01042	1.74044	1.4795	0.494386	0.595324	98.57	42.82	0.221635	0.75862	1.03467	0.983639	15.12
10097583	-0.0379107	0.594974	1.18947	1.16543	1.00988	1.02697	1.68258	1.44206	0.566278	0.613289	0	53.1	0.181957	0.677492	1.00567	0.938859	22.97
10123465	0.00096436	0.567797	1.20131	1.15514	1.01721	1.04453	1.64796	1.41093	0.538848	0.629981	100	49.96	0.169681	0.651135	1.00822	0.899588	36.02
10182038	-0.145635	0.460767	1.18436	1.16163	0.989838	1.01829	1.65395	1.38867	0.433859	0.603224	89.97	45.8	0.153584	0.588621	0.940401	0.775776	18.71
10229224	-0.00121391	0.372382	1.08997	1.15466	0.941327	0.932276	1.72941	1.40399	0.369429	0.536202	100	54.84	0.151199	0.537046	0.810392	0.67563	15.57
10254079	-0.0131888	0.382337	0.94419	1.07965	0.918465	0.887349	1.7457	1.39399	0.393153	0.494815	100	53.51	0.165343	0.525635	0.716229	0.674087	14.1
10278919	-0.037952	0.391197	0.838955	1.02384	0.894168	0.831583	1.76026	1.39434	0.411367	0.466557	0	52.05	0.169336	0.517293	0.656019	0.685678	21.01
10311005	0.00724816	0.362851	0.869943	1.03931	0.862463	0.701547	1.79949	1.4387	0.407414	0.489832	0	54.72	0.138782	0.51105	0.686019	0.716505	15.08
10328543	0.0561907	0.339276	0.923074	1.06524	0.843934	0.62074	1.82588	1.47063	0.398482	0.511978	0	53.64	0.112234	0.508319	0.72634	0.736825	13.97
10363128	0.124994	0.275193	1.04661	1.13079	0.776869	0.486294	1.88203	1.52123	0.322244	0.499389	95.09	52.77	0.0340719	0.467567	0.811163	0.732757	7.21
10383614	-0.0287691	0.222442	1.14999	1.18968	0.717908	0.410617	1.91923	1.55105	0.241066	0.467855	100	51.98	-0.0288605	0.421329	0.878629	0.709371	12.33
10406463	0.10074	0.177172	1.18691	1.21097	0.665938	0.366646	1.93801	1.55892	0.175197	0.422437	100	48.72	-0.0834302	0.388479	0.904974	0.720404	22.09
10430802	0.132242	0.140397	1.12334	1.17057	0.617667	0.369905	1.92375	1.5225	0.117944	0.34944	100	51.72	-0.138798	0.365541	0.885231	0.775793	6.71
10450235	-0.0867184	0.115561	1.06172	1.13154	0.584328	0.389647	1.90512	1.49307	0.080499	0.2876	100	56.09	-0.182667	0.363452	0.843995	0.830203	15.47
10467978	-0.0509495	0.0923742	1.02474	1.11117	0.558099	0.413985	1.89067	1.48936	0.0549064	0.233088	100	52.68	-0.228079	0.388685	0.771729	0.890942	9.12
10504915	-0.105582	0.053038	0.962505	1.08815	0.524645	0.478713	1.86034	1.51094	0.0331693	0.134739	59.05	49.44	-0.300819	0.483438	0.575914	1.02731	16.87
10530154	-0.0516911	0.0555695	0.99224	1.09579	0.526584	0.525304	1.86739	1.52334	0.0515272	0.0894789	0	51.54	-0.262595	0.550562	0.504333	1.02668	19.17
10558941	-0.072811	0.0733271	1.06904	1.12338	0.544116	0.572445	1.8886	1.53657	0.0855276	0.0626534	0	54.98	-0.189733	0.612261	0.469274	0.977816	15.77
10629562	0.0179748	0.0545977	1.27144	1.25849	0.592681	0.5292	1.82004	1.49803	0.130398	0.133031	16.55	45.3	-0.0386135	0.515341	0.624912	0.844731	22.57
10656347	-0.45171	0.0212101	1.27155	1.29181	0.59559	0.539516	1.71787	1.48271	0.117087	0.155657	100	41.7	-0.0212619	0.487737	0.612038	0.78036	20.04
10682899	-0.325258	0.0204531	1.24496	1.3011	0.606674	0.585483	1.62249	1.46365	0.117844	0.159951	100	39.54	-0.0209273	0.480817	0.590262	0.744236	17.21
10714389	-0.185658	0.0923692	1.134	1.25736	0.645009	0.72912	1.50122	1.43077	0.157508	0.13176	100	41.79	-0.0382704	0.523937	0.54491	0.750221	25.48
10773708	-0.0473353	0.213264	1.07334	1.17691	0.674794	0.847535	1.42142	1.36208	0.250695	0.0529632	7.74	47.89	-0.0458878	0.55189	0.524584	0.778065	36.68
10913986	-0.147983	-0.0538684	1.29937	1.19025	0.327828	0.306032	1.04639	1.11339	0.0650021	-0.121381	0	44.79	-0.199274	0.386445	0.444929	0.386637	17.45
10942178	-0.0703194	-0.104571	1.30715	1.16819	0.225725	0.205845	0.915955	1.02485	-0.00747122	-0.210365	0	47.58	-0.329132	0.321522	0.424152	0.36253	14.24
10969893	0.0227138	-0.137627	1.30583	1.13633	0.125185	0.118785	0.775665	0.919474	-0.0717433	-0.312883	4.86	55.24	-0.453045	0.242532	0.401418	0.354069	9.47
10988201	0.0805675	-0.146808	1.34501	1.15332	0.0947058	0.0496551	0.693318	0.851291	-0.100682	-0.341027	0	49.33	-0.470032	0.192981	0.402222	0.313867	9.17
11023013	-0.0309227	-0.145412	1.46351	1.227	0.0774072	-0.0829309	0.538516	0.716751	-0.137255	-0.355073	0	49.58	-0.42661	0.0978324	0.422611	0.201318	3.82
11037704	0.0128426	-0.133964	1.49404	1.25551	0.0853385	-0.0949335	0.490217	0.68218	-0.133241	-0.325741	0	45.87	-0.397464	0.090944	0.435879	0.159606	8.26
11083015	-0.177825	-0.0495139	1.54401	1.34275	0.169406	-0.0246649	0.403415	0.630462	-0.0709754	-0.134671	0	46.17	-0.270011	0.156553	0.491474	0.0495929	12.22
11142889	-0.0569507	0.228954	1.34318	1.28712	0.416143	0.361563	0.496993	0.653346	0.103636	0.190541	0	34.94	-0.199309	0.389882	0.509806	0.230252	18.85
11198030	-0.0347298	0.390056	1.10583	1.25431	0.668915	0.657316	0.581899	0.697943	0.371722	0.510406	93.7	47.57	-0.0539762	0.557533	0.581143	0.520346	27.85
11238609	-0.304643	0.409761	1.01559	1.27351	0.764703	0.755062	0.53231	0.681667	0.536975	0.702266	91.1	39.63	0.0465222	0.590041	0.678257	0.548912	25.68
11254422	-0.412412	0.399968	0.993448	1.28337	0.77953	0.766604	0.492249	0.665949	0.5899	0.761461	100	33.55	0.080026	0.584348	0.719134	0.524601	11.11
11275711	-0.490976	0.420917	0.938251	1.28967	0.811865	0.778266	0.462219	0.657574	0.675983	0.84973	100	35.49	0.136254	0.586631	0.768798	0.513267	18.82
11305763	-0.44862	0.510478	0.837378	1.29139	0.855125	0.731075	0.456647	0.660327	0.809172	0.97309	100	36.3	0.21276	0.579622	0.817295	0.493227	16.4
11357397	-0.358012	0.754405	0.603759	1.26543	0.991093	0.828401	0.619733	0.770436	1.02281	1.12874	100	37.3	0.439358	0.691159	0.873561	0.677774	27.93
11407597	-0.265478	1.0414	0.408438	1.24037	1.21188	1.12012	0.872914	0.926577	1.14446	1.18531	26.55	47.88	0.590685	0.898199	0.962903	1.00858	15.65
11426180	-0.0757316	1.12075	0.388144	1.24248	1.29699	1.24975	0.948441	0.968191	1.14296	1.17286	0	46.53	0.58282	0.969323	1.0083	1.11247	22.19
11443239	-0.146801	1.16462	0.379758	1.24395	1.34991	1.3266	0.981549	0.989491	1.13453	1.16058	0	46.2	0.568562	1.01436	1.03983	1.17175	28.78
11477110	-0.217637	1.15741	0.403704	1.23912	1.37557	1.34142	0.913239	0.973939	1.07463	1.1138	0	43.96	0.481976	1.04036	1.07156	1.1785	29.44
11516804	-0.167708	1.03702	0.461261	1.25205	1.31734	1.27363	0.787582	0.912299	0.995112	1.0536	100	40.72	0.407283	1.02101	1.03772	1.11292	15.66
11543213	-0.216785	0.886649	0.518009	1.27576	1.22166	1.18418	0.685975	0.846313	0.944109	1.01618	0	45.93	0.394902	0.973232	0.968036	1.01971	27.37
11574315	-0.134284	0.750919	0.621047	1.30737	1.14942	1.09058	0.642246	0.804812	0.909145	0.998589	1.07	46.59	0.344531	0.905463	0.971367	0.909528	20.83
11604498	0.0688116	0.641171	0.738103	1.33716	1.10042	1.0018	0.651912	0.786815	0.893802	0.998524	100	44.47	0.272433	0.826406	1.01658	0.802885	27.4
11630950	-0.145681	0.569913	0.805701	1.33045	1.05984	0.927321	0.688818	0.774449	0.891093	0.994362	100	51.78	0.243071	0.752276	1.025	0.712326	19.26
11644673	0.0589414	0.545109	0.831498	1.31992	1.04275	0.891433	0.715694	0.770684	0.893735	0.994441	100	50.09	0.235371	0.715315	1.02861	0.668457	11.37
11667136	0.173616	0.502054	0.89398	1.30026	1.00836	0.827186	0.77052	0.773452	0.878222	0.971533	100	44.37	0.234793	0.654787	0.997627	0.60711	27.83
11830310	-0.0850471	0.0230113	1.50101	1.3845	0.453476	0.147819	0.999786	0.807811	0.472675	0.386259	100	41.34	0.126277	0.316678	0.609345	0.263059	5.39
11849344	0.0172374	-0.0528837	1.51329	1.38075	0.331877	0.0543007	0.98067	0.787881	0.408857	0.275483	100	47.55	0.0498794	0.25185	0.553465	0.199489	13.01
11864901	-0.0423685	-0.11757	1.51837	1.37228	0.221518	-0.0224736	0.959221	0.770122	0.349108	0.17016	100	47.54	-0.0261785	0.190139	0.491433	0.143265	13.28
11891585	-0.0363323	-0.205453	1.53664	1.35514	0.0583766	-0.131254	0.933926	0.744396	0.253584	0.0022692	0	45.97	-0.148589	0.0861179	0.370122	0.0557149	8.34
11919584	-0.0215212	-0.283738	1.56682	1.33032	-0.113606	-0.222715	0.915429	0.721204	0.146548	-0.195439	0	49.88	-0.30188	-0.0242041	0.194482	-0.0277548	13.79
11955328	-0.233852	-0.371646	1.57705	1.27065	-0.334883	-0.472633	0.86166	0.636723	-0.0051741	-0.428666	0	45.32	-0.449324	-0.220818	-0.0200992	-0.246843	13.61
11996139	-0.0889678	-0.456483	1.55048	1.17944	-0.549478	-0.785922	0.779213	0.524161	-0.177484	-0.638198	0	43.43	-0.548672	-0.442196	-0.226434	-0.512973	11.08
12036879	-0.172348	-0.57628	1.48614	1.06047	-0.724129	-1.00012	0.683781	0.467191	-0.358206	-0.78619	0	40.61	-0.594543	-0.551087	-0.385537	-0.619075	15.18
12054281	-0.2788	-0.602943	1.44468	1.00384	-0.785002	-1.0497	0.632177	0.447519	-0.404773	-0.82853	0	40.14	-0.612178	-0.603092	-0.447438	-0.64525	9.32
12092420	-0.183665	-0.612922	1.31225	0.859909	-0.887916	-1.06694	0.500994	0.419422	-0.454841	-0.874493	0	44.74	-0.623057	-0.712108	-0.570412	-0.643219	6.39
12118736	-0.265538	-0.608005	1.22863	0.757632	-0.952392	-1.12905	0.42431	0.343509	-0.458848	-0.910933	0	42.72	-0.660346	-0.79879	-0.627637	-0.681159	13.4
12134258	-0.27539	-0.600491	1.1806	0.699637	-0.984819	-1.16953	0.382887	0.288212	-0.450139	-0.929421	0	41.64	-0.690454	-0.851557	-0.650729	-0.710533	10.45
12168123	-0.338702	-0.610573	1.05075	0.558888	-1.05035	-1.2114	0.307639	0.198568	-0.476066	-0.965701	0	42.99	-0.748609	-0.946149	-0.690225	-0.744232	15.28
12200632	-0.346958	-0.643995	0.914538	0.425357	-1.09515	-1.20267	0.267698	0.148796	-0.535429	-0.987486	0	43.79	-0.785281	-1.00292	-0.701274	-0.741778	9.57
12222885	-0.221269	-0.656867	0.827831	0.339868	-1.11289	-1.15642	0.222671	0.132039	-0.558701	-0.987849	0	46.4	-0.782045	-1.02432	-0.704316	-0.713318	12.27
12239641	-0.199258	-0.664289	0.75436	0.264489	-1.12007	-1.08401	0.175118	0.131884	-0.571131	-0.976821	0	42.24	-0.760904	-1.03206	-0.701278	-0.673608	9.28
12252690	-0.256398	-0.66702	0.706864	0.218191	-1.12318	-1.03885	0.142495	0.128577	-0.579496	-0.971982	0	40.55	-0.749672	-1.03378	-0.703233	-0.641353	1.94
12271620	-0.266183	-0.666404	0.636883	0.158141	-1.1265	-0.998601	0.0908591	0.103571	-0.597419	-0.979454	0	38.75	-0.750757	-1.02942	-0.723748	-0.577463	10.68
12297849	-0.410287	-0.655388	0.547952	0.0924913	-1.1236	-0.973448	0.0131433	0.0450843	-0.6292	-1.00823	0	35.05	-0.771907	-1.00566	-0.774797	-0.457095	6.68
12334874	-0.0524701	-0.612076	0.454402	0.0721411	-1.12489	-0.947079	-0.037858	-0.021092	-0.680107	-1.06662	0	38.58	-0.854214	-1.00544	-0.831424	-0.342989	10.9
12353798	-0.127074	-0.585947	0.420827	0.0857833	-1.12669	-0.940725	-0.0454856	-0.0489441	-0.705703	-1.10168	0	40.99	-0.910289	-1.01338	-0.85451	-0.306931	9.86
12375892	-0.240701	-0.574003	0.393398	0.0933211	-1.1264	-0.911245	-0.0629396	-0.0755712	-0.714515	-1.11417	0	43.59	-0.924737	-1.01552	-0.851831	-0.284166	6.07
12396049	-0.323568	-0.57147	0.3827	0.104618	-1.12554	-0.86699	-0.0774353	-0.0947647	-0.708186	-1.10622	0	44.5	-0.904736	-1.01581	-0.821998	-0.283158	16.88
12407837	-0.287182	-0.570072	0.378711	0.108737	-1.12316	-0.842412	-0.0838193	-0.10278	-0.699313	-1.09797	0	38.32	-0.893276	-1.01244	-0.808648	-0.274508	12.43
12432792	-0.106412	-0.568863	0.368271	0.0983056	-1.10666	-0.79362	-0.0965662	-0.110631	-0.658813	-1.06277	0	36.36	-0.873919	-0.983864	-0.808182	-0.209807	7.57
12471345	-0.114523	-0.576815	0.357657	0.0836759	-1.07434	-0.728638	-0.112521	-0.110189	-0.578196	-0.998851	0	41.58	-0.83703	-0.929628	-0.818487	-0.0942657	16.96
12484808	-0.332224	-0.576631	0.354569	0.0973425	-1.06312	-0.70565	-0.111175	-0.106955	-0.547617	-0.990003	0	42.23	-0.828615	-0.920979	-0.814732	-0.0558932	16.27
12510040	-0.263845	-0.569013	0.351302	0.13613	-1.04318	-0.670878	-0.100135	-0.0960751	-0.489226	-0.982793	0	38.25	-0.819059	-0.910623	-0.806674	0.0185385	14.84
12536578	-0.28987	-0.552119	0.360055	0.165831	-1.05044	-0.69849	-0.0918549	-0.0960382	-0.480355	-0.992618	0	36.33	-0.829873	-0.905261	-0.82076	0.0644713	19.22
12561419	-0.24824	-0.530911	0.385438	0.196425	-1.08568	-0.7868	-0.0854688	-0.105513	-0.516192	-1.02499	0	39.84	-0.858409	-0.910529	-0.856268	0.0854702	10.12
12591861	-0.24824	-0.488732	0.413955	0.211063	-1.1079	-0.834281	-0.0840596	-0.121122	-0.560102	-1.04813	0	39.15	-0.882082	-0.906915	-0.889625	0.107415	9.11
12612469	-0.29767	-0.450847	0.431019	0.207833	-1.11461	-0.846364	-0.0831123	-0.13194	-0.596732	-1.05788	0	40.68	-0.900059	-0.900299	-0.909443	0.120805	8.68
12641997	-0.234242	-0.401084	0.459032	0.208663	-1.11847	-0.843704	-0.0939491	-0.165647	-0.635664	-1.06238	0	39.41	-0.904338	-0.888983	-0.923748	0.118215	3.86
12662965	-0.26897	-0.382245	0.474863	0.22385	-1.11227	-0.802625	-0.109635	-0.203672	-0.632363	-1.05535	0	37.32	-0.865532	-0.877963	-0.902203	0.0903412	10.15
12691452	-0.165935	-0.360569	0.497521	0.251376	-1.09828	-0.730947	-0.1398	-0.267885	-0.60729	-1.03907	0	41.75	-0.7975	-0.859005	-0.857016	0.0332132	16.23
12713764	-0.288937	-0.35271	0.527255	0.259839	-1.10343	-0.760751	-0.170429	-0.307663	-0.58228	-1.03118	0	42.41	-0.804901	-0.851556	-0.866087	-0.00423961	25.72
12734631	-0.257409	-0.354239	0.570925	0.262244	-1.12152	-0.84577	-0.208839	-0.348452	-0.551981	-1.02642	0	44.28	-0.843722	-0.849458	-0.903785	-0.0437347	11.73
12752424	-0.22112	-0.368044	0.585338	0.266364	-1.12521	-0.898212	-0.243337	-0.379143	-0.529671	-1.01728	0	36.66	-0.870011	-0.863327	-0.917672	-0.0694423	10.98
12767541	-0.214853	-0.38827	0.584291	0.271267	-1.11997	-0.946357	-0.273966	-0.397173	-0.509146	-1.00633	0	40.85	-0.900124	-0.889397	-0.919759	-0.081432	10.28
12778647	-0.119519	-0.409168	0.577411	0.27475	-1.11257	-0.987413	-0.30132	-0.40996	-0.490807	-0.995554	55.34	48.28	-0.928973	-0.915861	-0.918641	-0.0888684	8.46
12791364	0.0534984	-0.434902	0.561272	0.276011	-1.1019	-1.01792	-0.332714	-0.424727	-0.471956	-0.981928	100	47.9	-0.955679	-0.943765	-0.913393	-0.0981618	17.48
12803672	-0.267073	-0.452886	0.542027	0.273612	-1.09332	-1.01426	-0.353705	-0.437181	-0.462294	-0.971363	3.12	41.52	-0.962143	-0.956602	-0.905641	-0.107568	8.74
12821539	-0.109145	-0.488325	0.484683	0.26691	-1.07337	-0.949251	-0.387343	-0.461805	-0.447185	-0.945873	0	43.7	-0.943029	-0.970579	-0.875298	-0.122547	16.8
12837173	-0.249773	-0.521403	0.424863	0.259064	-1.05477	-0.866641	-0.415881	-0.485372	-0.439501	-0.92206	0	42	-0.911634	-0.979225	-0.843235	-0.139057	11.32
12856067	-0.356987	-0.556462	0.36861	0.245474	-1.03991	-0.786536	-0.450404	-0.515216	-0.449852	-0.904435	0	37.94	-0.87879	-0.987411	-0.821066	-0.175871	13.29
12874380	-0.276381	-0.572736	0.34601	0.22487	-1.03678	-0.733335	-0.47444	-0.53823	-0.482178	-0.903996	0	40.85	-0.855274	-0.981458	-0.828559	-0.220368	14.27
12891022	-0.347123	-0.586873	0.330272	0.197165	-1.03771	-0.679693	-0.49891	-0.562008	-0.531745	-0.912344	0	40.84	-0.832119	-0.970666	-0.848245	-0.276358	18.27
12910140	-0.317575	-0.611034	0.314189	0.176401	-1.04055	-0.660561	-0.526736	-0.583829	-0.582943	-0.927728	0	43.35	-0.827762	-0.979152	-0.863644	-0.334884	3.96
12945115	-0.18922	-0.684771	0.298938	0.164989	-1.05672	-0.774814	-0.579506	-0.61589	-0.702917	-0.991456	0	41.42	-0.895213	-1.0685	-0.888948	-0.467966	13.71
12970648	-0.303283	-0.726276	0.266211	0.145054	-1.05852	-0.809417	-0.61764	-0.621474	-0.763502	-1.01065	0	35.81	-0.90577	-1.10388	-0.884348	-0.538307	3.04
12990535	-0.351218	-0.757864	0.216945	0.113342	-1.05496	-0.798985	-0.661283	-0.615652	-0.802232	-1.01128	0	35.3	-0.879079	-1.11237	-0.856481	-0.587807	8.31
13008077	-0.382173	-0.781361	0.176258	0.0886152	-1.05054	-0.776218	-0.691967	-0.615799	-0.830665	-1.00474	0	40.22	-0.853745	-1.11233	-0.839934	-0.625043	8.52
13027594	-0.416774	-0.800134	0.143362	0.074536	-1.04205	-0.733749	-0.706164	-0.625174	-0.855087	-0.986809	0	36.75	-0.82446	-1.09914	-0.843646	-0.657218	13.44
13059181	-0.334552	-0.82053	0.0850486	0.0548845	-1.01765	-0.617594	-0.712771	-0.647718	-0.884355	-0.933224	0	36.79	-0.760599	-1.05052	-0.87057	-0.693445	10.22
13095214	-0.357651	-0.81108	0.0200324	-0.00542605	-1.01496	-0.530371	-0.727111	-0.702317	-0.886754	-0.894246	0	38.07	-0.836598	-1.07202	-0.915735	-0.67652	10.74
13150881	-0.373366	-0.816053	-0.0917544	-0.150974	-1.01923	-0.522682	-0.755732	-0.787441	-0.90819	-0.861631	0	37.68	-0.975772	-1.15388	-0.97122	-0.711387	2
13190439	-0.536501	-0.847833	-0.194407	-0.270116	-1.00253	-0.561186	-0.773996	-0.818742	-0.94489	-0.852764	0	35.46	-1.0118	-1.19149	-0.998363	-0.785703	2.97
13220237	-0.338602	-0.870019	-0.310864	-0.332195	-0.958932	-0.549919	-0.743717	-0.80539	-0.947911	-0.834398	0	41.89	-1.01337	-1.17163	-1.03929	-0.806027	5.07
13274307	-0.52909	-0.918881	-0.536812	-0.491554	-0.918335	-0.441242	-0.700422	-0.803103	-0.926756	-0.790968	0	36.99	-1.06466	-1.23524	-1.12831	-0.803662	8.08
13304982	-0.425055	-0.946416	-0.647978	-0.599246	-0.913938	-0.347234	-0.674566	-0.803907	-0.906639	-0.762612	0	34.61	-1.08799	-1.28774	-1.16435	-0.784437	11.81
13327928	-0.438522	-0.968179	-0.69203	-0.670546	-0.914316	-0.292013	-0.644655	-0.789399	-0.90704	-0.749455	0	33.04	-1.05759	-1.28978	-1.16577	-0.785106	5.14
13354871	-0.444623	-0.991403	-0.739301	-0.74418	-0.916465	-0.241435	-0.615882	-0.760597	-0.897542	-0.734222	0	34.85	-1.01445	-1.2842	-1.14889	-0.770615	6.97
13399342	-0.420735	-0.989275	-0.816563	-0.784444	-0.923	-0.245114	-0.626895	-0.672084	-0.794338	-0.698734	0	33.46	-0.968616	-1.25439	-1.04428	-0.628105	5.84
13468459	-0.495996	-1.00913	-0.927186	-0.83567	-0.948687	-0.361097	-0.643974	-0.649486	-0.729924	-0.657906	0	31.67	-1.04376	-1.30895	-0.918945	-0.53503	1.61
13506146	-0.447139	-1.02202	-0.981882	-0.876715	-0.93281	-0.376431	-0.612503	-0.639439	-0.739445	-0.646809	0	33.42	-1.09925	-1.30719	-0.896475	-0.513201	5.7
13537440	-0.262558	-1.00946	-1.02034	-0.923193	-0.875918	-0.308226	-0.540129	-0.576129	-0.747568	-0.642893	0	36.27	-1.09181	-1.2129	-0.897334	-0.449094	7.3
13562708	-0.393352	-0.992702	-1.04853	-0.940561	-0.842203	-0.262179	-0.498967	-0.538227	-0.730064	-0.641412	0	34.91	-1.06384	-1.17759	-0.889774	-0.413149	8.18
13597161	-0.453028	-0.960092	-1.08482	-0.944541	-0.799178	-0.192082	-0.453261	-0.482954	-0.675737	-0.641275	0	37.49	-0.995303	-1.15402	-0.872637	-0.36323	5.51
13635928	-0.388353	-0.882458	-1.07472	-0.927798	-0.799838	-0.213417	-0.446408	-0.517505	-0.652178	-0.640383	0	36.69	-0.983521	-1.20716	-0.895976	-0.41447	13.98
13688241	-0.427594	-0.828128	-1.05147	-0.901474	-0.844309	-0.313477	-0.520879	-0.622083	-0.695453	-0.647953	0	32.69	-1.00047	-1.23155	-0.955552	-0.494348	2.38
13753049	-0.504454	-0.904508	-1.07514	-0.925245	-0.896918	-0.360378	-0.636666	-0.720695	-0.762925	-0.662274	0	32.4	-0.991106	-1.1957	-0.986564	-0.545933	7.4
13789682	-0.437516	-0.975246	-1.11248	-0.953301	-0.895693	-0.305653	-0.658909	-0.739276	-0.752081	-0.664067	0	34.66	-0.933256	-1.20319	-0.954555	-0.577882	1.95
13858549	-0.437516	-0.945118	-1.16024	-0.907483	-0.843744	-0.224351	-0.667303	-0.653002	-0.627655	-0.645312	0	34.76	-0.814232	-1.21496	-0.89815	-0.600735	12.74
13891709	-0.516396	-0.916671	-1.16663	-0.888608	-0.848005	-0.231557	-0.671394	-0.637614	-0.647743	-0.656384	0	34.02	-0.825114	-1.20419	-0.928045	-0.572271	6.49
13934137	-0.472814	-0.892073	-1.18576	-0.88529	-0.85851	-0.245553	-0.671819	-0.662916	-0.697521	-0.686822	0	34.21	-0.835821	-1.20183	-0.974482	-0.555499	12.23
13971730	-0.43468	-0.889816	-1.21701	-0.919487	-0.86219	-0.25321	-0.662785	-0.748036	-0.756667	-0.730414	0	32.61	-0.833478	-1.24334	-1.01129	-0.598188	2.23
14009774	-0.501608	-0.888565	-1.23361	-0.950262	-0.869785	-0.245504	-0.746407	-0.839604	-0.755714	-0.764704	0	37.57	-0.813623	-1.26585	-1.009	-0.694387	11.13
14062577	-0.501965	-0.864617	-1.2398	-0.957365	-0.85647	-0.198712	-0.815205	-0.848208	-0.701166	-0.758625	0	36.94	-0.762017	-1.21919	-0.942749	-0.673338	9.66
14088141	-0.450763	-0.840764	-1.23586	-0.938667	-0.837296	-0.162152	-0.801428	-0.786077	-0.667019	-0.728423	0	33.62	-0.738744	-1.16648	-0.892342	-0.575233	5.89
14128449	-0.513084	-0.83543	-1.24452	-0.908303	-0.810211	-0.10661	-0.727664	-0.727183	-0.645876	-0.70011	0	33.45	-0.72355	-1.11986	-0.871579	-0.430582	12.33
14178687	-0.345519	-0.873941	-1.26828	-0.893577	-0.808373	-0.110262	-0.657504	-0.713877	-0.662235	-0.699606	0	35.57	-0.755955	-1.14876	-0.896678	-0.373511	10.3
14224618	-0.500908	-0.940041	-1.26204	-0.938869	-0.889832	-0.242475	-0.742538	-0.807716	-0.72354	-0.745491	0	32.23	-0.837012	-1.32388	-0.951594	-0.586938	6.69
14243037	-0.40199	-0.939937	-1.23395	-0.966792	-0.920435	-0.294506	-0.78735	-0.824518	-0.754245	-0.740169	0	38.87	-0.819771	-1.35349	-0.949187	-0.640682	7.47
14260136	-0.453753	-0.935384	-1.20251	-0.993424	-0.946939	-0.33997	-0.828729	-0.83804	-0.783005	-0.732839	0	38	-0.798173	-1.37182	-0.945503	-0.683427	8.37
14279125	-0.440393	-0.93403	-1.17053	-1.01603	-0.965385	-0.361012	-0.852072	-0.859155	-0.803596	-0.735478	0	34.35	-0.799776	-1.38213	-0.959337	-0.707452	5.39
14321728	-0.417296	-0.927878	-1.05846	-1.08227	-0.991913	-0.331334	-0.869606	-0.942898	-0.83879	-0.767789	0	37.98	-0.86771	-1.36145	-1.05342	-0.69695	13.49
14338915	-0.561465	-0.937492	-1.06432	-1.0817	-0.992546	-0.341321	-0.859109	-0.960796	-0.836448	-0.784161	1.04	36.33	-0.882372	-1.36158	-1.07758	-0.694569	13.27
14359527	-0.383287	-0.958507	-1.10023	-1.06354	-0.98607	-0.364281	-0.829869	-0.980173	-0.821758	-0.810519	0	39.98	-0.900399	-1.36471	-1.10826	-0.691557	3.26
14376520	-0.307048	-0.965391	-1.10922	-1.0545	-0.988584	-0.379707	-0.818351	-0.995053	-0.824472	-0.82848	0	39.42	-0.901219	-1.37455	-1.12324	-0.699436	6.66
14409191	-0.384253	-0.951772	-1.08436	-1.04504	-1.02614	-0.419651	-0.826678	-1.03641	-0.881185	-0.875587	0	36.73	-0.855856	-1.43665	-1.1306	-0.748696	12.26
14441192	-0.442313	-0.942354	-1.06216	-1.02846	-1.03367	-0.422325	-0.811225	-1.02527	-0.898959	-0.890352	0	35.93	-0.815843	-1.44326	-1.12998	-0.766324	6.52
14472043	-0.432121	-0.936241	-1.03281	-1.00656	-1.00633	-0.377072	-0.763234	-0.955806	-0.877449	-0.872018	0	39.76	-0.77804	-1.38868	-1.122	-0.755114	14.8
14489779	-0.42141	-0.93505	-1.02455	-0.99385	-0.994805	-0.364553	-0.753773	-0.936776	-0.86924	-0.864226	0	38.75	-0.779935	-1.37426	-1.1206	-0.746142	6.81
14552003	-0.324231	-0.957159	-1.05407	-0.920547	-0.957655	-0.399583	-0.825396	-0.957929	-0.840879	-0.820488	0	37.63	-0.916491	-1.39147	-1.12635	-0.69406	18.11
14574121	-0.378429	-0.957363	-1.04829	-0.935091	-0.970755	-0.410221	-0.870436	-1.01359	-0.859604	-0.836967	0	40.44	-0.976414	-1.40944	-1.11577	-0.719604	23.84
14592500	-0.335246	-0.951607	-1.03759	-0.962501	-0.993027	-0.420586	-0.918458	-1.08133	-0.886852	-0.864166	0	39.8	-1.03944	-1.43169	-1.10343	-0.7559	7.64
14610547	-0.48679	-0.942156	-1.03162	-0.986683	-1.01189	-0.42974	-0.941608	-1.11971	-0.909964	-0.883365	0	40.4	-1.07284	-1.4499	-1.10449	-0.783141	21.13
14626780	-0.351146	-0.924606	-1.03255	-1.01734	-1.02822	-0.433034	-0.94189	-1.13722	-0.934421	-0.897751	0	40.98	-1.07596	-1.45823	-1.11302	-0.812885	19.04
14641725	-0.39998	-0.908753	-1.03502	-1.04712	-1.04328	-0.435865	-0.936147	-1.14721	-0.95768	-0.910135	0	38.69	-1.06901	-1.4649	-1.12363	-0.841551	7.32
14655385	-0.426659	-0.90145	-1.03521	-1.07342	-1.06179	-0.446756	-0.934174	-1.15696	-0.981861	-0.923912	0	40.51	-1.06435	-1.48199	-1.13966	-0.868916	7.42
14671566	-0.339562	-0.912052	-1.03163	-1.08283	-1.08513	-0.473664	-0.939244	-1.16206	-0.999774	-0.93437	0	39.34	-1.06244	-1.51983	-1.16678	-0.87852	12.82
14693907	-0.249657	-0.939889	-1.02395	-1.08003	-1.12216	-0.526243	-0.946169	-1.15887	-1.01984	-0.944431	95.97	45.56	-1.05427	-1.59133	-1.22033	-0.871069	0
14704332	-0.407209	-0.953916	-1.01724	-1.07892	-1.13682	-0.55063	-0.952324	-1.1602	-1.03163	-0.952293	0	37.47	-1.05848	-1.62346	-1.24379	-0.871306	6.63
14721281	-0.456143	-0.981101	-0.996368	-1.08564	-1.152	-0.583924	-0.974657	-1.17634	-1.06084	-0.978956	0	36.75	-1.09573	-1.67033	-1.27534	-0.890746	5.71
14733241	-0.313669	-1.00593	-0.97751	-1.0927	-1.15819	-0.603421	-0.996519	-1.19251	-1.08358	-1.00319	0	39.98	-1.13479	-1.70211	-1.29551	-0.909325	18.41
14751247	-0.322172	-1.04315	-0.948128	-1.10129	-1.16465	-0.634814	-1.03059	-1.21818	-1.12015	-1.04186	0	37.04	-1.19658	-1.7451	-1.31928	-0.942242	11.87
14764753	-0.286444	-1.05542	-0.93541	-1.10007	-1.16725	-0.658684	-1.04399	-1.22944	-1.14154	-1.06042	0	37.18	-1.22112	-1.75905	-1.32118	-0.964191	13.33
14782242	-0.33852	-1.04704	-0.928885	-1.09388	-1.16749	-0.69666	-1.05138	-1.24462	-1.17355	-1.07928	0	38.8	-1.2374	-1.75341	-1.30582	-1.00344	8.24
14796785	-0.33852	-1.02784	-0.927274	-1.08521	-1.1654	-0.730803	-1.05075	-1.25582	-1.19997	-1.09145	0	41.93	-1.24623	-1.73566	-1.28035	-1.04101	9.29
14814523	-0.444665	-1.00623	-0.926713	-1.06842	-1.16212	-0.75992	-1.03869	-1.25397	-1.21229	-1.09351	0	41.1	-1.24834	-1.71144	-1.24101	-1.06795	12.65
14827845	-0.335834	-0.986799	-0.933023	-1.04335	-1.15528	-0.774505	-1.01182	-1.23234	-1.20073	-1.0794	0	39.06	-1.23397	-1.67923	-1.18718	-1.07294	8.42
14838406	-0.303801	-0.96845	-0.943112	-1.01695	-1.14674	-0.781725	-0.980823	-1.20472	-1.18069	-1.05955	0	39.1	-1.21191	-1.64359	-1.13064	-1.0693	12.26
14873579	-0.279451	-0.913467	-0.959392	-0.92711	-1.12478	-0.794337	-0.884382	-1.1116	-1.10536	-0.992111	0	41.91	-1.14268	-1.52879	-0.956635	-1.04521	10.22
14889346	-0.327481	-0.896781	-0.938336	-0.903684	-1.12743	-0.792469	-0.871314	-1.09239	-1.08949	-0.981513	0	39.09	-1.14343	-1.50315	-0.928033	-1.03585	8.96
14922880	-0.341323	-0.860487	-0.854575	-0.863994	-1.14543	-0.775615	-0.869345	-1.06402	-1.06977	-0.971981	0	37.23	-1.17145	-1.46954	-0.909353	-1.01191	19.57
14949492	-0.330267	-0.866075	-0.786889	-0.829474	-1.16563	-0.809419	-0.876817	-1.061	-1.07742	-0.968691	0	40.76	-1.17142	-1.48538	-0.901836	-1.04098	17.46
14970835	-0.235864	-0.913836	-0.728149	-0.79853	-1.19704	-0.894475	-0.901751	-1.08975	-1.1148	-0.97509	0	41.23	-1.14877	-1.55084	-0.915095	-1.12727	7.03
14987324	-0.320194	-0.952602	-0.679041	-0.772205	-1.22007	-0.962456	-0.919141	-1.10903	-1.14106	-0.977386	0	41.23	-1.13368	-1.60146	-0.923625	-1.19128	6.07
14999655	-0.417732	-0.965099	-0.650954	-0.756233	-1.22591	-0.987815	-0.919929	-1.10661	-1.14364	-0.972619	0	40.11	-1.13169	-1.6158	-0.917244	-1.20754	11.34
15030968	-0.378323	-0.991347	-0.581641	-0.716608	-1.22131	-1.03597	-0.90139	-1.07311	-1.12657	-0.945847	0	39.35	-1.12778	-1.63996	-0.868856	-1.21799	5
15044196	-0.405204	-0.991902	-0.55305	-0.694039	-1.21383	-1.04362	-0.885346	-1.05309	-1.11087	-0.928876	0	37.73	-1.12696	-1.63497	-0.845587	-1.2059	10.94
15059142	-0.22971	-0.97711	-0.524761	-0.664301	-1.20334	-1.03494	-0.863382	-1.02952	-1.08828	-0.906993	0	43.09	-1.1332	-1.60937	-0.826229	-1.17129	10.78
15092410	-0.149528	-0.891907	-0.454676	-0.572774	-1.16378	-0.959143	-0.788277	-0.949088	-1.00423	-0.834686	0	44.08	-1.18009	-1.47816	-0.785663	-1.00302	11.5
15104074	-0.266965	-0.870986	-0.43387	-0.545554	-1.15236	-0.94234	-0.766206	-0.927242	-0.980333	-0.815395	0	46.43	-1.18444	-1.44347	-0.775979	-0.967201	8.71
15121505	-0.300261	-0.853821	-0.404837	-0.504696	-1.13735	-0.937229	-0.734331	-0.901693	-0.945861	-0.791401	0	39.5	-1.16226	-1.41222	-0.761852	-0.953831	8.25
15141465	-0.216747	-0.844663	-0.376009	-0.456164	-1.12097	-0.945931	-0.69546	-0.880118	-0.903352	-0.767328	0	47.77	-1.11221	-1.39127	-0.744622	-0.971669	16.68
15173474	-0.335313	-0.850974	-0.340417	-0.406537	-1.10037	-0.946208	-0.641854	-0.866918	-0.860015	-0.747529	0	42.3	-1.08306	-1.34735	-0.724514	-0.999654	12.78
15193125	-0.019346	-0.871647	-0.328802	-0.398712	-1.09017	-0.932958	-0.614451	-0.867966	-0.847369	-0.747559	0	42.49	-1.09486	-1.31139	-0.717059	-1.01742	4.98
15213849	-0.12297	-0.886759	-0.311488	-0.393658	-1.08614	-0.927871	-0.600664	-0.876774	-0.850172	-0.754513	0	46.45	-1.11122	-1.28459	-0.715765	-1.03292	9.08
15227449	-0.176865	-0.888696	-0.293442	-0.391793	-1.09171	-0.938676	-0.60781	-0.897956	-0.874679	-0.766294	55.17	45.19	-1.13238	-1.28051	-0.723455	-1.04246	12.62
15247399	-0.289501	-0.888216	-0.270162	-0.394829	-1.10471	-0.960935	-0.628288	-0.936994	-0.923807	-0.787776	100	38.47	-1.17161	-1.28476	-0.739948	-1.05373	9.61
15281009	-0.274476	-0.872923	-0.206295	-0.390997	-1.12386	-0.994648	-0.66065	-0.969921	-0.991475	-0.831091	100	37.79	-1.21435	-1.27779	-0.763261	-1.04187	13.69
15299607	-0.271841	-0.85431	-0.156279	-0.390267	-1.13601	-1.01523	-0.68329	-0.967689	-1.01646	-0.86173	100	36.25	-1.21461	-1.27501	-0.774804	-1.01797	20.03
15332693	-0.215871	-0.816507	-0.0569873	-0.365157	-1.1472	-1.03339	-0.713021	-0.938421	-1.03549	-0.906645	100	37.91	-1.18891	-1.25899	-0.776169	-0.966386	18.28
15351339	-0.314604	-0.800922	-0.0186091	-0.327573	-1.13406	-1.00378	-0.699163	-0.894554	-1.01015	-0.904097	100	40.79	-1.15831	-1.2225	-0.753325	-0.929726	13.2
15385858	-0.253052	-0.771502	0.0503287	-0.218356	-1.08727	-0.90667	-0.638957	-0.772277	-0.92529	-0.874117	100	37.65	-1.07601	-1.12104	-0.682448	-0.844086	3.29
15420221	-0.372031	-0.770959	0.121151	-0.0605028	-1.04101	-0.868866	-0.594518	-0.705308	-0.876835	-0.848427	100	39.41	-1.02444	-1.10105	-0.609917	-0.87188	23.45
15451372	-0.348293	-0.764961	0.205223	0.0907439	-1.00424	-0.859429	-0.558762	-0.671298	-0.854587	-0.834849	100	33.94	-0.974	-1.07776	-0.547176	-0.907403	5.67
15485251	-0.400073	-0.732998	0.323799	0.246405	-0.974955	-0.874356	-0.518286	-0.670124	-0.868153	-0.845804	100	36.34	-0.905807	-1.00355	-0.485969	-0.912588	16.36
15524986	-0.361302	-0.67522	0.522865	0.430683	-0.956832	-0.915395	-0.46882	-0.654177	-0.849797	-0.818313	100	38.35	-0.834165	-0.899155	-0.401716	-0.926788	9.48
15541271	-0.392228	-0.645423	0.616477	0.501217	-0.952416	-0.93454	-0.448009	-0.640897	-0.833918	-0.798475	100	36.55	-0.802401	-0.850324	-0.36655	-0.924602	7.21
15570657	-0.290846	-0.583038	0.762631	0.628566	-0.919655	-0.93208	-0.385038	-0.574243	-0.773807	-0.753723	100	37.12	-0.713965	-0.766385	-0.298517	-0.831896	15.74
15614930	-0.237411	-0.48548	0.923973	0.814167	-0.832286	-0.87994	-0.266202	-0.41573	-0.633037	-0.668078	89.06	38.98	-0.556016	-0.665695	-0.193204	-0.560633	8.23
15639949	-0.257093	-0.453895	0.96297	0.896191	-0.760764	-0.845347	-0.263459	-0.353276	-0.561969	-0.621189	0	44.63	-0.4653	-0.603535	-0.150345	-0.402985	22.42
15656632	-0.378506	-0.43022	0.994876	0.947754	-0.712662	-0.828932	-0.275439	-0.337089	-0.517231	-0.594111	100	36.68	-0.415153	-0.56455	-0.124435	-0.315523	14.91
15674841	-0.361781	-0.397465	1.06482	1.01232	-0.667525	-0.835556	-0.307804	-0.379209	-0.47507	-0.573882	100	41.18	-0.398168	-0.529634	-0.0941082	-0.284408	19.98
15692932	-0.207686	-0.367251	1.15193	1.08014	-0.627507	-0.860699	-0.36311	-0.469039	-0.440456	-0.561256	0	41.58	-0.414601	-0.502469	-0.0649046	-0.307302	14.74
15714436	-0.228799	-0.322258	1.24416	1.1448	-0.58691	-0.880566	-0.423736	-0.558491	-0.395343	-0.540158	0	46.76	-0.424137	-0.46938	-0.0425989	-0.309655	16.08
15727258	-0.212362	-0.280081	1.30115	1.17434	-0.56671	-0.884349	-0.455807	-0.59756	-0.364229	-0.525311	0	48.05	-0.417408	-0.443543	-0.0417875	-0.273928	15.72
15751849	-0.0925942	-0.192764	1.39508	1.20844	-0.539508	-0.883791	-0.506353	-0.657763	-0.311674	-0.501866	0	47.57	-0.400422	-0.397702	-0.0545124	-0.185704	8.74
15770062	-0.160664	-0.115898	1.44264	1.23017	-0.503909	-0.864795	-0.542256	-0.695245	-0.246121	-0.458599	0	47.32	-0.367805	-0.358847	-0.0514781	-0.103625	14.31
15793224	-0.180821	-0.00927679	1.45431	1.24555	-0.438583	-0.818076	-0.577984	-0.715201	-0.129132	-0.365411	0	41.25	-0.290004	-0.307544	-0.0202998	0.0130626	15.85
15812232	-0.107206	0.0753753	1.44572	1.25169	-0.376819	-0.76766	-0.604162	-0.721931	-0.0192963	-0.272439	0	45.23	-0.218791	-0.264782	0.00838733	0.111211	10.01
15837761	-0.0567461	0.159988	1.42168	1.26069	-0.272823	-0.665359	-0.64126	-0.736941	0.15672	-0.115704	0	46.32	-0.136784	-0.207654	0.0400338	0.223382	11.47
15861818	-0.0326444	0.209869	1.38106	1.26617	-0.174787	-0.554929	-0.668277	-0.750303	0.319106	0.0372727	0	50.33	-0.0720827	-0.163405	0.0667468	0.299944	11.19
15877920	-0.167573	0.237071	1.33621	1.27422	-0.113858	-0.486311	-0.686535	-0.765957	0.420475	0.139434	0	48.36	-0.0410256	-0.133737	0.0716796	0.352138	21.15
15902389	-0.0820338	0.238063	1.24118	1.29522	-0.0443527	-0.400697	-0.713528	-0.789344	0.547395	0.29014	0	50.61	-0.041946	-0.0989892	0.0411383	0.408513	20.4
15925101	-0.222335	0.241584	1.13159	1.31048	0.0239092	-0.323736	-0.734496	-0.816324	0.661261	0.421139	1.17	39.41	-0.0507458	-0.0642707	0.00791732	0.470506	10.53
15972494	0.0197408	0.412855	0.915162	1.29123	0.201991	-0.206875	-0.73442	-0.937721	0.839698	0.520936	0	48.57	0.0413505	0.038813	0.0490546	0.691357	16.26
16003269	-0.0181269	0.501526	0.798899	1.25278	0.281633	-0.141537	-0.731736	-0.950251	0.904912	0.540083	48.81	48.04	0.101742	0.0940652	0.0559214	0.821414	19.74
16039611	-0.0721834	0.572571	0.669592	1.18063	0.342638	-0.0733522	-0.731579	-0.90161	0.952456	0.537236	0	44.93	0.171349	0.139086	0.0465979	0.955242	36.91
16064347	-0.00585692	0.571731	0.637745	1.16237	0.345832	-0.0672339	-0.736305	-0.911681	0.981214	0.561035	0	46.01	0.220501	0.140649	0.0523136	0.948737	22.99
16084891	0.0350924	0.55539	0.626621	1.1505	0.335066	-0.0722168	-0.736631	-0.919607	0.998045	0.577879	0	45.22	0.258814	0.133237	0.059132	0.91491	24.2
16101284	-0.106839	0.542981	0.625359	1.1409	0.327023	-0.0789017	-0.72632	-0.915457	1.00198	0.568439	0	43.19	0.270319	0.126647	0.068411	0.883965	20.18
16125623	0.0177001	0.509138	0.6444	1.13283	0.307255	-0.109338	-0.700865	-0.911778	1.00376	0.538203	0	46.62	0.267076	0.106297	0.093071	0.804236	11.02
16144329	-0.0838867	0.476461	0.67366	1.13357	0.280542	-0.152237	-0.696127	-0.91606	0.982885	0.498919	0	46.68	0.254469	0.08802	0.105167	0.739709	25.62
16164696	-0.157867	0.433409	0.731857	1.14431	0.230847	-0.232013	-0.719898	-0.926889	0.918465	0.421779	0	47.56	0.229279	0.0723161	0.102261	0.668793	22.43
16238286	-0.128771	0.215374	1.06523	1.2589	-0.0295683	-0.63364	-0.863759	-0.987942	0.524109	0.0226276	0	46.69	0.0605354	-0.00295959	0.0377488	0.357446	34.89
16256057	-0.128771	0.140578	1.13808	1.30127	-0.0960745	-0.719489	-0.873955	-1.01344	0.422286	-0.0580821	0	42.55	0.00943372	-0.0588535	0.02739	0.261329	5.95
16280378	-0.148521	0.0188837	1.24472	1.37993	-0.192088	-0.834886	-0.858762	-1.05675	0.269248	-0.16019	0	46.29	-0.0676317	-0.176176	0.0245251	0.114283	17.75
16292286	-0.178749	-0.0371442	1.28852	1.41301	-0.235776	-0.880022	-0.848058	-1.07466	0.197941	-0.205852	0	47.55	-0.104133	-0.231259	0.0215234	0.0454765	12.97
16305815	-0.255817	-0.0997592	1.33046	1.44153	-0.286477	-0.922581	-0.838152	-1.09084	0.114374	-0.26127	0	39.91	-0.148348	-0.288081	0.0118294	-0.0361069	5.36
16319804	-0.198986	-0.171003	1.36313	1.45958	-0.342064	-0.96025	-0.830617	-1.1053	0.0183628	-0.321083	0	41.37	-0.207128	-0.357671	-0.00157133	-0.139314	21.81
16332988	-0.0222533	-0.230368	1.38227	1.4675	-0.387529	-0.986405	-0.826341	-1.11617	-0.0618223	-0.368759	0	41.7	-0.260102	-0.418091	-0.0141428	-0.22866	3.4
16364058	-0.170523	-0.3724	1.41636	1.47414	-0.512622	-1.03604	-0.822773	-1.14272	-0.267934	-0.505357	0	49.11	-0.384007	-0.528574	-0.0724125	-0.425409	15.38
16375547	-0.111297	-0.412064	1.41902	1.46973	-0.558759	-1.03831	-0.821204	-1.1502	-0.337553	-0.560809	0	46.52	-0.415417	-0.536424	-0.106396	-0.475575	11.57
16409542	-0.376201	-0.519045	1.42246	1.43993	-0.698887	-1.04336	-0.828728	-1.16997	-0.547084	-0.732105	0	35.86	-0.522347	-0.542405	-0.22727	-0.605504	20.11
16429596	-0.247749	-0.581619	1.44315	1.41748	-0.774354	-1.08646	-0.856114	-1.18286	-0.659947	-0.814005	0	37.42	-0.620929	-0.575637	-0.294088	-0.662128	15.31
16447652	-0.33608	-0.638642	1.46611	1.39336	-0.841942	-1.13882	-0.891078	-1.1939	-0.756267	-0.881873	0	43.32	-0.722713	-0.61257	-0.356876	-0.698547	11.59
16466549	-0.281889	-0.699397	1.4821	1.36616	-0.911186	-1.18012	-0.927746	-1.19911	-0.85791	-0.9538	0	40.01	-0.82768	-0.666728	-0.421424	-0.753264	8.35
16484179	-0.360021	-0.731777	1.48483	1.34993	-0.951107	-1.18815	-0.952612	-1.19418	-0.925637	-1.00206	0	43.26	-0.890961	-0.72415	-0.456591	-0.818291	6.87
16509393	-0.309073	-0.769568	1.47588	1.32098	-0.997379	-1.17913	-0.988612	-1.17604	-1.01895	-1.06578	0	37.47	-0.975806	-0.826198	-0.500414	-0.933311	11.02
16524175	-0.222644	-0.796878	1.45177	1.2944	-1.01217	-1.15393	-0.992356	-1.15972	-1.05749	-1.08865	0	41.63	-1.00376	-0.866767	-0.524884	-0.98209	3.3
16538706	-0.226883	-0.823697	1.41211	1.27418	-1.00675	-1.09908	-0.972666	-1.13309	-1.07365	-1.09355	0	38.55	-0.995176	-0.886329	-0.537588	-1.0082	10.6
16553850	-0.231944	-0.850208	1.36396	1.25185	-0.994775	-1.03478	-0.946113	-1.10399	-1.07969	-1.09092	0	45.58	-0.975203	-0.899186	-0.547049	-1.02761	13.79
16567716	-0.300036	-0.875661	1.31603	1.21676	-0.991028	-0.988231	-0.930494	-1.08439	-1.08443	-1.08931	0	44.13	-0.9702	-0.913769	-0.562535	-1.0501	14.44
16590313	-0.300823	-0.92014	1.2523	1.1287	-1.0029	-0.96357	-0.946477	-1.08584	-1.08354	-1.08345	54.35	39.31	-1.00166	-0.933588	-0.602664	-1.09032	12.99
16604772	-0.17675	-0.943735	1.21442	1.06622	-1.01216	-0.960104	-0.962825	-1.0938	-1.07801	-1.0767	100	40.93	-1.02757	-0.943027	-0.629269	-1.11181	4.41
16629210	-0.280399	-0.953935	1.12947	0.945403	-1.03446	-0.963089	-0.969238	-1.09659	-1.07532	-1.07225	100	36.79	-1.08029	-0.974082	-0.67591	-1.14728	6.8
16649913	-0.319961	-0.919328	1.03912	0.82947	-1.06733	-0.980652	-0.947874	-1.08192	-1.07737	-1.07618	100	42.38	-1.14128	-1.02196	-0.712427	-1.1792	7.83
16664956	-0.0950703	-0.888979	0.967255	0.74848	-1.08882	-0.993892	-0.927131	-1.06814	-1.07673	-1.07852	100	45.79	-1.181	-1.05361	-0.735088	-1.19498	11.19
16676717	-0.17042	-0.872333	0.910535	0.694401	-1.09826	-0.999172	-0.912098	-1.05861	-1.07421	-1.07844	100	48.29	-1.20099	-1.06903	-0.749408	-1.19885	18.53
16689217	-0.140459	-0.85382	0.827575	0.630552	-1.09952	-1.00011	-0.887895	-1.04529	-1.06718	-1.07378	100	44.91	-1.2144	-1.0779	-0.764139	-1.18971	8.95
16703639	-0.0931217	-0.830124	0.738064	0.57123	-1.09313	-0.999951	-0.855643	-1.02995	-1.05744	-1.06554	100	45.37	-1.22038	-1.08066	-0.775297	-1.16911	14.51
16715565	-0.313539	-0.811244	0.658991	0.520229	-1.08566	-1.00014	-0.828087	-1.0185	-1.04871	-1.05893	5.81	44.29	-1.22134	-1.08069	-0.785534	-1.14919	12.81
16729010	-0.267479	-0.798482	0.564602	0.453969	-1.07916	-1.00236	-0.804057	-1.01188	-1.04009	-1.05619	0	38.44	-1.21841	-1.08041	-0.80352	-1.13106	5.63
16762444	-0.197521	-0.841029	0.372421	0.308643	-1.06953	-1.02452	-0.807856	-1.05661	-1.03063	-1.08307	0	45.68	-1.17036	-1.0718	-0.86064	-1.12481	8.68
16778057	-0.284825	-0.869315	0.276975	0.237228	-1.06746	-1.03205	-0.820267	-1.07466	-1.02416	-1.09715	0	39.77	-1.14443	-1.06446	-0.893702	-1.12165	7.13
16787586	-0.214672	-0.877278	0.223022	0.196156	-1.06948	-1.03033	-0.825621	-1.06979	-1.01817	-1.09989	0	44.39	-1.13873	-1.06114	-0.913908	-1.11564	10.08
16818838	-0.279759	-0.891538	0.0492966	0.0623939	-1.08899	-1.00028	-0.847434	-0.997441	-0.983876	-1.09287	0	42.18	-1.1423	-1.04967	-0.994049	-1.0769	1.35
16844383	-0.181205	-0.893822	-0.0836691	-0.0436533	-1.10088	-0.94886	-0.85493	-0.921998	-0.953775	-1.0754	0	43.33	-1.14397	-1.02738	-1.04642	-1.03456	9.12
16910550	-0.412624	-0.854253	-0.38186	-0.312328	-1.07601	-0.701311	-0.808147	-0.795157	-0.917286	-1.00011	0	38.01	-1.10403	-0.888209	-1.06631	-0.92472	10.37
16951517	-0.334427	-0.87127	-0.497242	-0.494201	-1.07817	-0.749501	-0.768625	-0.85574	-1.01583	-1.04728	0	40.29	-1.05757	-0.845879	-1.09127	-0.934729	8.57
16995303	-0.41702	-0.887897	-0.616645	-0.630149	-1.08529	-0.809358	-0.737224	-0.855798	-1.07421	-1.06975	0	38.06	-0.992035	-0.834366	-1.09257	-1.00546	9.91
17012085	-0.33524	-0.892984	-0.666489	-0.674838	-1.08945	-0.837752	-0.728081	-0.838147	-1.08515	-1.07229	0	37.09	-0.958272	-0.836331	-1.08751	-1.04763	5.75
17074256	-0.345731	-0.813539	-0.830979	-0.755105	-1.03134	-0.73997	-0.690522	-0.708653	-0.981424	-1.02518	0	37.15	-0.744916	-0.734287	-0.95996	-1.02015	6.71
17093809	-0.233125	-0.772085	-0.858069	-0.764677	-1.01878	-0.735941	-0.661358	-0.676499	-0.933977	-1.0101	0	37.86	-0.667341	-0.694272	-0.928173	-0.998519	7.49
17121141	-0.344475	-0.703892	-0.868486	-0.759881	-1.00722	-0.758823	-0.606159	-0.637501	-0.85226	-0.98938	0	39.41	-0.555357	-0.630045	-0.897103	-0.950271	14.33
17137147	-0.294937	-0.654479	-0.870064	-0.762991	-1.00102	-0.776817	-0.568383	-0.613556	-0.804931	-0.976161	0	38.85	-0.486454	-0.591592	-0.870218	-0.928041	8.57
17161031	-0.509366	-0.564845	-0.864067	-0.784423	-1.00258	-0.817827	-0.491284	-0.584859	-0.753982	-0.961787	3	35.08	-0.378843	-0.54097	-0.818148	-0.9343	8.29
17192705	-0.394373	-0.429384	-0.853608	-0.813771	-0.995489	-0.869969	-0.390636	-0.537683	-0.67622	-0.930902	0	39.52	-0.223768	-0.471316	-0.733864	-0.931249	12.34
17211438	-0.319781	-0.3417	-0.861999	-0.831247	-0.969793	-0.880252	-0.365011	-0.483546	-0.604115	-0.898954	0	39.75	-0.112164	-0.420044	-0.66836	-0.87311	7.41
17229233	-0.382577	-0.26363	-0.869664	-0.846434	-0.940552	-0.883658	-0.355153	-0.432245	-0.532963	-0.866644	0	37.8	-0.0157528	-0.373428	-0.6057	-0.806241	8.21
17246644	-0.41577	-0.173075	-0.864835	-0.852559	-0.898617	-0.885827	-0.338499	-0.384212	-0.435669	-0.815854	0	37.47	0.0721809	-0.318089	-0.528221	-0.731942	1.7
17279977	-0.476098	0.00796359	-0.826398	-0.832183	-0.791285	-0.894776	-0.317194	-0.316564	-0.198494	-0.684945	0	39.78	0.201594	-0.206632	-0.359372	-0.580326	10.94
17303297	-0.322904	0.1416	-0.799391	-0.809939	-0.69849	-0.868718	-0.272414	-0.258792	-0.0252576	-0.566573	0	38.87	0.280324	-0.117767	-0.235195	-0.470979	3.57
17324019	-0.315151	0.276749	-0.768485	-0.791938	-0.598013	-0.816209	-0.18827	-0.199678	0.139866	-0.427585	6.07	40.35	0.325617	-0.0214604	-0.113339	-0.386954	4.95
17348434	-0.414884	0.415214	-0.739414	-0.764206	-0.488233	-0.73867	-0.0867017	-0.129677	0.307288	-0.275469	0	40.78	0.364008	0.075172	0.0133029	-0.289757	17.7
17365379	-0.356098	0.506891	-0.73389	-0.727378	-0.405917	-0.651042	-0.00771838	-0.0606861	0.423391	-0.163921	0	42.53	0.41345	0.137111	0.104042	-0.186602	8.16
17376870	-0.406658	0.563814	-0.737653	-0.6956	-0.347997	-0.573816	0.0524939	-0.0065807	0.501478	-0.083729	0	39.77	0.458326	0.177997	0.165497	-0.105339	15.32
17399891	-0.522465	0.662839	-0.748785	-0.629113	-0.236507	-0.413655	0.168558	0.101681	0.638457	0.0663557	0	36.18	0.546727	0.252056	0.275185	0.0610337	5.07
17426767	-0.265985	0.768818	-0.743559	-0.554566	-0.106206	-0.248124	0.282027	0.220415	0.758319	0.21558	1.61	38.9	0.610957	0.329855	0.378359	0.260585	5.69
17455277	-0.370111	0.857054	-0.716989	-0.481433	0.0186968	-0.109305	0.357778	0.3253	0.817726	0.32514	0	37.91	0.61085	0.386738	0.445416	0.467911	8.02
17499587	-0.376462	0.967297	-0.672889	-0.396425	0.195301	0.0654588	0.463298	0.487362	0.828736	0.432421	0	38.98	0.56842	0.472795	0.473403	0.734905	0
17542597	-0.501931	1.04429	-0.625284	-0.337571	0.329972	0.1684	0.558273	0.634575	0.775047	0.470976	0	32.6	0.514675	0.541447	0.449162	0.91304	5.86
17563957	-0.255394	1.08776	-0.603773	-0.300328	0.354025	0.158615	0.620251	0.6968	0.794357	0.48406	100	33.61	0.620126	0.569857	0.49732	0.954178	3.14
17586100	-0.0805898	1.12639	-0.571828	-0.260006	0.358451	0.113715	0.702021	0.761895	0.838459	0.494099	61.26	43.5	0.79008	0.600383	0.572101	0.971796	3.91
17603010	-0.429119	1.1331	-0.530903	-0.241993	0.351461	0.0673265	0.767761	0.800024	0.885391	0.503543	100	35.42	0.884763	0.617531	0.623148	0.964932	10.86
17625911	-0.0988571	1.13122	-0.431754	-0.229506	0.317252	-0.0536539	0.889858	0.845097	0.995134	0.521404	100	40.58	1.03672	0.638859	0.726831	0.9161	18.53
17638258	-0.165815	1.11825	-0.376095	-0.219658	0.293089	-0.122221	0.960521	0.872837	1.05623	0.527716	100	40.6	1.10789	0.644962	0.778249	0.878652	11.91
17648718	-0.254488	1.09833	-0.350412	-0.206199	0.278514	-0.151952	1.00187	0.897058	1.0841	0.526594	100	43.34	1.1324	0.643132	0.794712	0.853367	16.96
17670541	-0.185079	1.01766	-0.315056	-0.170346	0.244538	-0.176203	1.07024	0.955163	1.12197	0.512555	100	45.7	1.11294	0.61962	0.775996	0.781366	16.56
17686108	-0.235185	0.949554	-0.30389	-0.140947	0.220939	-0.178095	1.10956	0.995623	1.13523	0.496868	100	46.73	1.07229	0.595841	0.744586	0.729335	19.33
17701107	-0.287201	0.904662	-0.308724	-0.115526	0.207196	-0.175163	1.13447	1.02218	1.13331	0.482641	32.05	40.51	1.04044	0.578586	0.722218	0.702057	6.03
17722012	-0.423479	0.82753	-0.381038	-0.0509159	0.182259	-0.139838	1.14244	1.05892	1.07917	0.446726	100	36.33	0.94082	0.538025	0.652125	0.673968	6.34
17748973	-0.390002	0.743207	-0.476135	0.0180103	0.167723	-0.0793125	1.1369	1.08728	0.996156	0.399509	100	33.5	0.821685	0.497117	0.576075	0.670271	5.63
17776555	-0.400833	0.676675	-0.511718	0.0473901	0.216336	0.00400975	1.16735	1.10196	0.94759	0.357877	100	36.97	0.785455	0.499522	0.578701	0.744198	21.93
17799519	-0.308309	0.638137	-0.510547	0.0552404	0.263288	0.051881	1.20034	1.10708	0.911492	0.322944	100	41.25	0.77274	0.507438	0.600243	0.807427	14.34
17815614	-0.351777	0.604838	-0.48426	0.0626112	0.282426	0.0532301	1.23145	1.11321	0.867347	0.282728	100	32.17	0.740187	0.501032	0.609853	0.822588	10.8
17833010	-0.366034	0.567791	-0.416404	0.069633	0.312862	0.0396502	1.28156	1.12255	0.803014	0.22273	100	43.67	0.693769	0.495659	0.630477	0.832852	19.67
17851227	-0.145899	0.518965	-0.356984	0.0699835	0.315233	0.00674123	1.32267	1.12663	0.729458	0.155756	0	42.87	0.63481	0.474157	0.640793	0.820851	27.94
17870962	-0.165534	0.447136	-0.331313	0.0633431	0.260362	-0.0581152	1.34814	1.12232	0.643657	0.0807808	0	43.09	0.555357	0.420433	0.625009	0.773204	18.59
17909712	-0.208883	0.248671	-0.311641	0.0284737	0.0441067	-0.290979	1.37088	1.09144	0.418018	-0.10884	0	42.63	0.336281	0.247734	0.556198	0.591767	6.1
17924318	-0.169881	0.160485	-0.323748	-0.000915025	-0.0379415	-0.381515	1.33782	1.06606	0.329485	-0.180261	74.05	48.46	0.251954	0.178082	0.540163	0.511301	5.59
17957426	-0.31223	-0.0722285	-0.384043	-0.0966661	-0.253035	-0.60942	1.19985	0.986217	0.114479	-0.355416	100	42.08	0.0477558	-0.0118218	0.506487	0.287001	2.32
17976763	-0.301603	-0.177482	-0.416584	-0.148541	-0.34509	-0.699105	1.12923	0.946892	0.00771366	-0.44032	77.06	44.19	-0.0556715	-0.0951893	0.477703	0.182418	5.7
17997540	-0.169652	-0.280913	-0.452632	-0.213535	-0.422776	-0.766473	1.0489	0.90429	-0.118482	-0.535561	0	42.33	-0.197342	-0.161846	0.426116	0.0825251	4.54
18016800	-0.28961	-0.353407	-0.482866	-0.269661	-0.472825	-0.800882	0.981875	0.869818	-0.219222	-0.607475	0	40.78	-0.319981	-0.198714	0.376493	0.0113993	8.6
18050159	-0.30641	-0.48454	-0.554526	-0.38243	-0.593026	-0.833848	0.868181	0.797859	-0.427422	-0.744952	0	39.71	-0.516142	-0.275594	0.248146	-0.152558	6.06
18107764	-0.287682	-0.664434	-0.678847	-0.555187	-0.800808	-0.838379	0.723387	0.663547	-0.755508	-0.938287	0	41.53	-0.696511	-0.427214	-0.00311042	-0.463908	13.42
18123091	-0.378751	-0.708159	-0.678749	-0.600211	-0.85687	-0.877438	0.690323	0.61326	-0.834071	-0.985979	0	39.18	-0.705348	-0.504325	-0.0465237	-0.577405	2.83
18148886	-0.348094	-0.779976	-0.676136	-0.676559	-0.942784	-0.94101	0.628944	0.525771	-0.950175	-1.05438	0	42.32	-0.722189	-0.63962	-0.122455	-0.761469	7.69
18162212	-0.232017	-0.815216	-0.683587	-0.711588	-0.970191	-0.957739	0.596285	0.488481	-0.987012	-1.07328	0	40.87	-0.743957	-0.694169	-0.163689	-0.82544	6.41
18178618	-0.392065	-0.870206	-0.696456	-0.763669	-0.997655	-0.977676	0.550232	0.433683	-1.02317	-1.08734	0	37.35	-0.778187	-0.773343	-0.223409	-0.906173	7.08
18204378	-0.263458	-0.938342	-0.72192	-0.826448	-1.02405	-0.98968	0.47907	0.3608	-1.05109	-1.09004	0	39.8	-0.831335	-0.871057	-0.315663	-0.993141	9.56
18225565	-0.182054	-0.96756	-0.752128	-0.851892	-1.0408	-0.975721	0.412936	0.317709	-1.05792	-1.08267	0	39.22	-0.875279	-0.918138	-0.398552	-1.02903	13.87
18242995	-0.26827	-0.980224	-0.796374	-0.85642	-1.04723	-0.935243	0.334904	0.289407	-1.04232	-1.05941	0	40.87	-0.923282	-0.939643	-0.493237	-1.03018	13.75
18280138	-0.449356	-0.986195	-0.854259	-0.862323	-1.06535	-0.868608	0.192421	0.218639	-1.03038	-1.02581	0	38.99	-0.996906	-0.996799	-0.65065	-1.03311	18.8
18300076	-0.466971	-0.974726	-0.867844	-0.858337	-1.08047	-0.831963	0.113193	0.168447	-1.0311	-1.01099	0	35.9	-1.02226	-1.04365	-0.720945	-1.03146	8.39
18325565	-0.493698	-0.956575	-0.874836	-0.863513	-1.10061	-0.819478	0.0207847	0.0948971	-1.04094	-1.00481	0	38.76	-1.05448	-1.0977	-0.808922	-1.04334	13.93
18363153	-0.355896	-0.93008	-0.861575	-0.935833	-1.14211	-0.927577	-0.0928752	-0.0649244	-1.1024	-1.04758	0	39.76	-1.12799	-1.17171	-0.96569	-1.13507	19.68
18384795	-0.397936	-0.919051	-0.856359	-0.975478	-1.15711	-0.990607	-0.153137	-0.154794	-1.13565	-1.07176	0	34.62	-1.15681	-1.20057	-1.04875	-1.19044	3.94
18407272	-0.260427	-0.913255	-0.859609	-1.00273	-1.16097	-1.0631	-0.219941	-0.241945	-1.17234	-1.09603	0	42.43	-1.15986	-1.20572	-1.14825	-1.25752	11.58
18436542	-0.23677	-0.904936	-0.863612	-1.02311	-1.15889	-1.12815	-0.308169	-0.342768	-1.19322	-1.11399	0	40.42	-1.16676	-1.21124	-1.25279	-1.31838	9.7
18450909	-0.392446	-0.901345	-0.862739	-1.02164	-1.15304	-1.11444	-0.345546	-0.374192	-1.17137	-1.10778	0	35.63	-1.17889	-1.22257	-1.26485	-1.31354	9.78
18471296	-0.35755	-0.897281	-0.860975	-1.01031	-1.13711	-1.06147	-0.402417	-0.412904	-1.11264	-1.08538	0	39.58	-1.20046	-1.24454	-1.25491	-1.28255	5.47
18487099	-0.443568	-0.894631	-0.863476	-1.00224	-1.12514	-1.02816	-0.438991	-0.437475	-1.07458	-1.06379	0	39.53	-1.21483	-1.25874	-1.24167	-1.25818	6.81
18509323	-0.384576	-0.888036	-0.875633	-0.988061	-1.10724	-0.988966	-0.487491	-0.465414	-1.02321	-1.01792	0	39.69	-1.24527	-1.2778	-1.21119	-1.21068	3.93
18521847	-0.294413	-0.884447	-0.883572	-0.980129	-1.09845	-0.968473	-0.50933	-0.477347	-0.997849	-0.991132	0	40.9	-1.26227	-1.28722	-1.19091	-1.18327	8.81
18536278	-0.274883	-0.881232	-0.895202	-0.972871	-1.08843	-0.943516	-0.536957	-0.499995	-0.971449	-0.956411	0	41.06	-1.27859	-1.29931	-1.16524	-1.15419	6.24
18561602	-0.236965	-0.887136	-0.913234	-0.983724	-1.0822	-0.92856	-0.56799	-0.566957	-0.979272	-0.918671	0	44.49	-1.26196	-1.30907	-1.14749	-1.16091	5.53
18581576	-0.303766	-0.900805	-0.931467	-1.00718	-1.08162	-0.935204	-0.586015	-0.641967	-1.02296	-0.892164	0	35.54	-1.22058	-1.30904	-1.14309	-1.19785	9
18602603	-0.295169	-0.910735	-0.947183	-1.01942	-1.08301	-0.940147	-0.606936	-0.695633	-1.0535	-0.881097	100	41.47	-1.19507	-1.31566	-1.13933	-1.22576	4.81
18634215	-0.354486	-0.919609	-0.970929	-1.0216	-1.09346	-0.941298	-0.634116	-0.748569	-1.07527	-0.898035	43.2	40.52	-1.17611	-1.3454	-1.13823	-1.26755	6.75
18655220	-0.402036	-0.919466	-0.980886	-1.01043	-1.09057	-0.922426	-0.64813	-0.760291	-1.06889	-0.909254	0	39.09	-1.1541	-1.35153	-1.12392	-1.26457	2.32
18673948	-0.387393	-0.912325	-0.983663	-0.984432	-1.0748	-0.884434	-0.659965	-0.735621	-1.04287	-0.919548	0	38.01	-1.12342	-1.34249	-1.09873	-1.224	8.55
18698685	-0.540785	-0.900615	-0.985629	-0.943531	-1.05519	-0.836495	-0.682476	-0.692837	-1.00835	-0.937367	0	38.07	-1.08839	-1.32428	-1.05928	-1.16344	11.64
18710642	-0.346259	-0.898234	-0.989062	-0.93045	-1.05588	-0.830305	-0.700685	-0.692852	-1.00658	-0.946024	0	35.94	-1.0834	-1.31746	-1.04104	-1.15448	8.47
18745986	-0.353136	-0.90051	-1.00117	-0.909797	-1.09167	-0.865259	-0.777686	-0.753237	-1.04816	-0.964456	0	38.34	-1.09764	-1.29621	-0.994603	-1.19917	6.19
18769167	-0.43584	-0.908235	-1.0063	-0.903138	-1.1138	-0.889892	-0.818441	-0.805916	-1.06789	-0.980218	0	37.91	-1.11465	-1.2886	-0.965322	-1.22098	6.42
18790582	-0.389263	-0.922031	-1.0187	-0.904981	-1.13721	-0.913262	-0.842127	-0.870405	-1.08319	-1.00794	0	37.21	-1.15575	-1.294	-0.941483	-1.23196	14.43
18807792	-0.388508	-0.936828	-1.02784	-0.910575	-1.15586	-0.936209	-0.858808	-0.934734	-1.08966	-1.03492	0	33.11	-1.19545	-1.30243	-0.915782	-1.23645	11
18842155	-0.500814	-0.967016	-0.986808	-0.925911	-1.13624	-0.95654	-0.877014	-1.03274	-1.02007	-1.06359	0	37.21	-1.17453	-1.31472	-0.833068	-1.18614	12.82
18859597	-0.40508	-0.984127	-0.94715	-0.936645	-1.10857	-0.956517	-0.879543	-1.07916	-0.957163	-1.07292	0	34.54	-1.13714	-1.32028	-0.780671	-1.13677	5.66
18880325	-0.111622	-0.987952	-0.912895	-0.931079	-1.0753	-0.940685	-0.885926	-1.10199	-0.887538	-1.06561	0	41.78	-1.09982	-1.30296	-0.715492	-1.06641	6.95
18898344	-0.321059	-0.974762	-0.891734	-0.906707	-1.03744	-0.90532	-0.892823	-1.08415	-0.82733	-1.03645	0	37.82	-1.05912	-1.26166	-0.65224	-0.989465	6.91
18918756	-0.473429	-0.9543	-0.872043	-0.871804	-0.994638	-0.861592	-0.899652	-1.04762	-0.760597	-0.994268	0	36.95	-1.01685	-1.2073	-0.580761	-0.900934	9.02
18944285	-0.433176	-0.935797	-0.859352	-0.833697	-0.970019	-0.836296	-0.902047	-1.00359	-0.693161	-0.948753	0	40.42	-1.02031	-1.15618	-0.512913	-0.820878	16.41
18962308	-0.344778	-0.923307	-0.865621	-0.804726	-0.972717	-0.828711	-0.892962	-0.953134	-0.654897	-0.91227	0	37.09	-1.07433	-1.12138	-0.484413	-0.776106	14.72
18989495	-0.296815	-0.908099	-0.871529	-0.780913	-0.986887	-0.84148	-0.895071	-0.927458	-0.616901	-0.888915	0	34.97	-1.12609	-1.10402	-0.451148	-0.738557	6.13
19020438	-0.353297	-0.900509	-0.866777	-0.799554	-1.04206	-0.95743	-0.94838	-1.02143	-0.599169	-0.930635	0	36.99	-1.14333	-1.18397	-0.404403	-0.786664	8.88
19034862	-0.339271	-0.898226	-0.862942	-0.810311	-1.06533	-1.00746	-0.972793	-1.06948	-0.599981	-0.954789	0	35.88	-1.14194	-1.2183	-0.390819	-0.809425	9.26
19046235	-0.359277	-0.894565	-0.858307	-0.81395	-1.07664	-1.03102	-0.987975	-1.10091	-0.603688	-0.971577	0	43.77	-1.13343	-1.22954	-0.385458	-0.810759	10.53
19089895	-0.441001	-0.877901	-0.831939	-0.817796	-1.09258	-1.03791	-1.03646	-1.23507	-0.662142	-1.05799	0	41.13	-1.03411	-1.21686	-0.411922	-0.749615	6.31
19099995	-0.414874	-0.872414	-0.82632	-0.817075	-1.09064	-1.03271	-1.04121	-1.25958	-0.67554	-1.07278	0	40.61	-1.01055	-1.20917	-0.423314	-0.72708	4.52
19127961	-0.334911	-0.85494	-0.817601	-0.807415	-1.0683	-1.01379	-1.0224	-1.2705	-0.690439	-1.06967	0	35.83	-0.986482	-1.18024	-0.459805	-0.664186	7.14
19143113	-0.334911	-0.841331	-0.81299	-0.796533	-1.04438	-0.993891	-0.996658	-1.25587	-0.695009	-1.05183	0	38.32	-0.981034	-1.15164	-0.490969	-0.614535	18.25
19175254	-0.27221	-0.81966	-0.811548	-0.779482	-1.00284	-0.951968	-0.95597	-1.19948	-0.68443	-1.01259	0	39.62	-0.964386	-1.09894	-0.525911	-0.520654	7.99
19194044	-0.376829	-0.810482	-0.823942	-0.778872	-0.990086	-0.921451	-0.944966	-1.14477	-0.660477	-0.991766	0	37.43	-0.939906	-1.08012	-0.513073	-0.47343	1.22
19220578	-0.414298	-0.80085	-0.844045	-0.783418	-0.974393	-0.882121	-0.934166	-1.05682	-0.618829	-0.96097	0	38.7	-0.901942	-1.05429	-0.478915	-0.416164	3.07
19256657	-0.262205	-0.825089	-0.819609	-0.789263	-0.958242	-0.923779	-0.940888	-1.02154	-0.603222	-0.945472	0	38.69	-0.908377	-1.00983	-0.463884	-0.410574	3.69
19276895	-0.30365	-0.859315	-0.786469	-0.79254	-0.952275	-0.983462	-0.953841	-1.02495	-0.604834	-0.945267	0	40.66	-0.935049	-0.982259	-0.462702	-0.432162	13.62
19288825	-0.332092	-0.8717	-0.768368	-0.790386	-0.942961	-1.00867	-0.9581	-1.03076	-0.602994	-0.942834	0	38.32	-0.94808	-0.970527	-0.460308	-0.450417	3.96
19306186	-0.298507	-0.869049	-0.750837	-0.778865	-0.91631	-1.02011	-0.955532	-1.05056	-0.593346	-0.932862	0	43.73	-0.956631	-0.963223	-0.453504	-0.480394	7.64
19315694	-0.299177	-0.860421	-0.737979	-0.766301	-0.888866	-1.02523	-0.951314	-1.07572	-0.583641	-0.922642	0	39.65	-0.961859	-0.95959	-0.447173	-0.508348	8.52
19338828	-0.292312	-0.833673	-0.7125	-0.741168	-0.834384	-1.02929	-0.943395	-1.12265	-0.5657	-0.903353	0	39.26	-0.970141	-0.95388	-0.432881	-0.570624	18.54
19365303	-0.292312	-0.785388	-0.687494	-0.730397	-0.804685	-1.00839	-0.94663	-1.11462	-0.554579	-0.895481	0	44.42	-0.970807	-0.948239	-0.409961	-0.63549	9.3
19390548	-0.372658	-0.710809	-0.672093	-0.735743	-0.800161	-0.941364	-0.959677	-1.05443	-0.541494	-0.896953	0	38.3	-0.959331	-0.950415	-0.372938	-0.690057	15.17
19410857	-0.207885	-0.681988	-0.660067	-0.742093	-0.816311	-0.923743	-0.966093	-1.01856	-0.560611	-0.912473	52.72	55.29	-0.965701	-0.958434	-0.364304	-0.751747	0.12
19423045	-0.106187	-0.687674	-0.651271	-0.750221	-0.841344	-0.947577	-0.971005	-1.00952	-0.594106	-0.933424	18.66	50.7	-0.983493	-0.967557	-0.374741	-0.804575	0.12
19434796	-0.300621	-0.703133	-0.641495	-0.762002	-0.876416	-0.988144	-0.978218	-1.00349	-0.639935	-0.961688	0	43.85	-1.00806	-0.979788	-0.392963	-0.866906	4.84
19467406	-0.40259	-0.764281	-0.615445	-0.779334	-0.972383	-1.10973	-0.986192	-0.986176	-0.783852	-1.04059	0	36.97	-1.06943	-1.01568	-0.464468	-1.03439	7.65
19493118	-0.188309	-0.837244	-0.617118	-0.743076	-1.02161	-1.18975	-0.944789	-0.968863	-0.914956	-1.08557	0	39.78	-1.0806	-1.05173	-0.560018	-1.14165	7.81
19519454	-0.414202	-0.893664	-0.612964	-0.696375	-1.04928	-1.23412	-0.901051	-0.943472	-1.01816	-1.11503	0	37.74	-1.08414	-1.06523	-0.631922	-1.21297	2.96
19542238	-0.206364	-0.91257	-0.582054	-0.649903	-1.06111	-1.22751	-0.877712	-0.886861	-1.08109	-1.13305	0	36.16	-1.09475	-1.03475	-0.666353	-1.24559	6.68
19556095	-0.319547	-0.919101	-0.551259	-0.613448	-1.06354	-1.20914	-0.862424	-0.839799	-1.11797	-1.14273	0	39.7	-1.09989	-1.00328	-0.683165	-1.25821	11.66
19580308	-0.339174	-0.928554	-0.490222	-0.562815	-1.05523	-1.1714	-0.837099	-0.790533	-1.16341	-1.15559	0	38.53	-1.09536	-0.965214	-0.679411	-1.27867	4.67
19604349	-0.313047	-0.938783	-0.418806	-0.519982	-1.03451	-1.10993	-0.816882	-0.759272	-1.1883	-1.16672	0	40.24	-1.086	-0.928266	-0.635622	-1.28865	11.29
19618983	-0.180348	-0.931654	-0.362531	-0.488753	-1.00952	-1.06952	-0.79737	-0.740585	-1.1972	-1.16769	0	44.04	-1.07436	-0.904445	-0.59696	-1.29112	7.21
19636212	-0.200291	-0.899471	-0.299156	-0.453651	-0.971941	-1.04704	-0.76596	-0.72424	-1.20154	-1.1588	0	43	-1.05505	-0.888441	-0.562168	-1.29323	5.98
19661984	-0.225484	-0.800274	-0.17821	-0.397057	-0.890336	-1.04504	-0.695781	-0.716395	-1.2029	-1.13255	0	40.72	-1.01124	-0.891428	-0.512483	-1.2991	7.53
19700247	-0.274535	-0.619542	0.000903778	-0.296644	-0.737773	-0.984851	-0.579966	-0.672061	-1.14041	-1.03675	0	41.1	-0.929758	-0.83926	-0.39143	-1.22751	13.88
19715550	-0.287415	-0.533029	0.0672303	-0.250028	-0.664787	-0.917436	-0.528825	-0.629506	-1.0763	-0.97557	0	45.99	-0.910422	-0.770016	-0.312836	-1.14996	9.01
19728203	-0.175403	-0.466814	0.116887	-0.212629	-0.607211	-0.859246	-0.49134	-0.594008	-1.02051	-0.923213	0	40.87	-0.893213	-0.710125	-0.247768	-1.08519	12.42
19741098	-0.0973816	-0.399857	0.175455	-0.165108	-0.540713	-0.792133	-0.454157	-0.55422	-0.958483	-0.856769	0	45.88	-0.854917	-0.645193	-0.172383	-1.01782	9.4
19760736	-0.258022	-0.319015	0.268819	-0.0748192	-0.426848	-0.66657	-0.408806	-0.48217	-0.858781	-0.723629	0	47.41	-0.729056	-0.543305	-0.0370677	-0.916298	5.54
19773074	-0.141422	-0.280128	0.319907	-0.0182524	-0.357127	-0.583014	-0.386681	-0.434369	-0.796759	-0.635309	0	42.14	-0.635364	-0.47963	0.0493767	-0.852806	8.19
19785255	-0.230942	-0.236449	0.380558	0.0471619	-0.278735	-0.495732	-0.362286	-0.383878	-0.728623	-0.536335	0	46.85	-0.528815	-0.410363	0.142653	-0.784428	6.04
19799107	-0.105692	-0.184584	0.455371	0.119333	-0.196372	-0.423673	-0.33487	-0.340688	-0.661481	-0.43644	0	47.87	-0.422345	-0.344019	0.23076	-0.722314	11.38
19810062	-0.26742	-0.138376	0.535402	0.191939	-0.12079	-0.381957	-0.314358	-0.313096	-0.605998	-0.341102	0	48.84	-0.31033	-0.292726	0.306801	-0.688443	1.63
19824601	-0.208891	-0.0871189	0.631992	0.278051	-0.035478	-0.34502	-0.29367	-0.287602	-0.545734	-0.231369	0	44.17	-0.176899	-0.239852	0.389294	-0.660493	12.05
19840879	-0.197322	-0.0237735	0.742503	0.376887	0.0626301	-0.288887	-0.265417	-0.253583	-0.472143	-0.109787	0	47.74	-0.0388987	-0.175996	0.479487	-0.612298	2.19
19857393	-0.128274	0.0658747	0.868894	0.488336	0.178887	-0.178525	-0.216479	-0.197563	-0.375152	0.0164761	0	46.67	0.0721302	-0.0854599	0.579442	-0.498343	11.83
19870409	-0.257769	0.127793	0.950589	0.557327	0.251937	-0.0993385	-0.179803	-0.159804	-0.313521	0.0878013	0	46.75	0.121644	-0.0240445	0.638629	-0.406951	5.25
19898240	-0.154854	0.269897	1.12784	0.720864	0.428081	0.111005	-0.0806733	-0.0474755	-0.145362	0.257862	0	39.92	0.216986	0.128776	0.763944	-0.162367	11.26
19917152	0.0173161	0.329789	1.19751	0.812726	0.530048	0.256641	-0.0185779	0.051083	-0.0171107	0.364124	0	48.76	0.25074	0.214333	0.815236	-0.00818623	9.94
19928363	0.0224776	0.363179	1.23168	0.871943	0.597379	0.367234	0.0247965	0.129241	0.0796128	0.434674	0	51.96	0.257007	0.270344	0.839929	0.10408	11.8
19977435	-0.249048	0.524963	1.27815	1.05285	0.812431	0.726042	0.191309	0.344091	0.407798	0.67083	64.88	37.08	0.406079	0.500931	0.887128	0.444137	8.26
20008830	-0.249048	0.641547	1.2651	1.12534	0.906987	0.882662	0.285767	0.424629	0.567986	0.782077	100	33.97	0.561908	0.626077	0.892771	0.60297	6.4
20025646	-0.285726	0.722738	1.29352	1.16277	0.959001	0.949116	0.335901	0.465989	0.638878	0.837568	100	36.37	0.64447	0.674296	0.919144	0.702492	14.96
20046301	-0.350117	0.844855	1.35047	1.20244	1.01911	1.01464	0.396886	0.50992	0.708029	0.898229	100	36.92	0.758595	0.71903	0.96567	0.831673	9.29
20068965	-0.16536	0.977649	1.41585	1.24931	1.09025	1.07659	0.476601	0.561587	0.793433	0.963059	100	42.22	0.868648	0.779816	1.01813	0.978427	10.27
20112179	-0.208885	1.2025	1.55524	1.35153	1.24181	1.15186	0.655205	0.660594	0.995725	1.07564	49.27	43.32	1.0071	0.919361	1.11578	1.25749	14.85
20143136	-0.172229	1.29265	1.59359	1.39282	1.30773	1.18636	0.762384	0.724717	1.08641	1.12806	0	47.93	1.07585	1.00008	1.15779	1.35673	5.26
20176841	-0.00196591	1.33927	1.58602	1.41034	1.34628	1.21216	0.871494	0.796907	1.14332	1.15948	0	52.13	1.12309	1.07784	1.18375	1.40696	25.69
20195876	0.0177179	1.33524	1.52728	1.35894	1.32516	1.22461	0.925487	0.863193	1.12795	1.1368	0	48.77	1.08618	1.09363	1.16478	1.44019	13.41
20212358	-0.160301	1.31334	1.45651	1.28348	1.28567	1.22895	0.957004	0.922284	1.08929	1.09745	4.31	43.31	1.0188	1.0878	1.13242	1.45653	17.08
20236733	0.0677856	1.26864	1.34803	1.18866	1.22315	1.2293	1.00028	1.00317	1.0277	1.04391	3.96	51.34	0.919397	1.07633	1.08316	1.47376	8.26
20255235	-0.0360357	1.23921	1.28351	1.16571	1.18838	1.23088	1.03001	1.03863	0.997032	1.02603	0	53.08	0.87733	1.07947	1.05421	1.48879	14.84
20272057	0.0933928	1.20475	1.21275	1.15444	1.14976	1.23384	1.05768	1.06345	0.963963	1.0099	100	56.86	0.84075	1.08383	1.01967	1.50481	13.27
20285434	0.0277789	1.17433	1.16691	1.15821	1.12517	1.23039	1.07352	1.07603	0.94163	1.00097	86.76	58.44	0.824106	1.08169	0.999397	1.50803	6.67
20319567	-0.3309	1.04692	1.09752	1.26992	1.08505	1.18326	1.08605	1.08153	0.886468	1.01046	80.66	36.56	0.856478	1.02702	0.981935	1.45214	16.73
20345078	-0.414389	0.925433	1.05719	1.39978	1.06314	1.11609	1.08138	1.07746	0.84813	1.028	100	35.03	0.900541	0.971703	0.991802	1.38206	2.36
20372402	-0.344651	0.80803	0.951455	1.43708	1.03143	1.00511	1.09232	1.1213	0.823129	0.989896	100	34.93	0.843851	0.965245	1.01311	1.33283	15.87
20410205	-0.420086	0.667149	0.755546	1.41643	0.971266	0.825159	1.12245	1.20003	0.795223	0.889554	39.45	44.62	0.702641	0.972222	1.04673	1.26479	16.09
20429934	-0.0926295	0.641609	0.62876	1.37659	0.919554	0.745028	1.1612	1.24111	0.785749	0.8236	0	44.6	0.61811	0.972575	1.07138	1.23257	39.26
20487132	-0.0947045	0.558112	0.22139	1.22911	0.740886	0.534713	1.25985	1.27216	0.698243	0.61409	0	49.27	0.448583	0.902726	1.07657	1.13544	21.36
20507272	-0.0956041	0.519496	0.0736066	1.17228	0.668619	0.463366	1.2857	1.25216	0.644667	0.534781	0	43.61	0.415745	0.847887	1.05299	1.09454	21.87
20529246	-0.0956041	0.488267	-0.0319656	1.1178	0.600086	0.361426	1.31564	1.2365	0.595216	0.45962	0	42.21	0.365095	0.809153	1.03754	1.06529	8.13
20545237	-0.0146382	0.470631	-0.0798476	1.0736	0.558134	0.258521	1.34612	1.22202	0.565552	0.411614	1.12	48.83	0.320862	0.801193	1.03493	1.05405	21.71
20569738	-0.128036	0.452573	-0.111277	1.01382	0.501563	0.111859	1.38195	1.20072	0.519284	0.347571	0	45.64	0.250184	0.79453	1.02283	1.05538	13.65
20589744	-0.121254	0.44989	-0.0977651	0.984732	0.456294	0.0454207	1.3838	1.1944	0.471614	0.299859	0	50.23	0.190001	0.770159	0.987806	1.0802	16.11
20604597	-0.131012	0.460935	-0.0580587	0.971912	0.426955	0.0226636	1.37749	1.19827	0.434879	0.268529	0	53.2	0.142972	0.744132	0.950378	1.11999	5.76
20623737	-0.114427	0.475143	0.00414544	0.964723	0.384134	0.00182015	1.35771	1.20252	0.380036	0.227112	0	53.2	0.0782349	0.703595	0.89598	1.16987	10.33
20641589	-0.0629902	0.477358	0.0409508	0.967137	0.332594	-0.0164019	1.3212	1.19927	0.315419	0.183353	0	52.77	0.0191074	0.662154	0.841155	1.19628	13.06
20667616	0.038596	0.479431	0.0785521	0.983773	0.248766	-0.0118691	1.23426	1.19655	0.200963	0.115024	3.75	44.79	-0.0616386	0.59671	0.739341	1.23884	9.84
20685591	0.179451	0.443768	0.142157	1.01872	0.176538	-0.0405322	1.15382	1.17151	0.120641	0.0719177	89.55	56.87	-0.131079	0.543547	0.692241	1.20496	8.95
20700997	0.0159881	0.385565	0.225859	1.07231	0.104946	-0.0960291	1.07462	1.13103	0.0569371	0.0489037	100	55.18	-0.201325	0.499015	0.686792	1.11604	6.62
20716975	-0.0162579	0.301875	0.336643	1.14652	0.01716	-0.174819	0.976385	1.0723	-0.0156068	0.0276369	43.46	53.02	-0.286501	0.445757	0.695364	0.980229	6.44
20734908	-0.0520409	0.200886	0.458368	1.21912	-0.0757013	-0.26077	0.870108	1.00134	-0.0960951	-0.00835793	47.32	57.57	-0.373694	0.37693	0.688957	0.830444	0.84
20747929	-0.180425	0.126391	0.537137	1.25818	-0.131947	-0.314208	0.801122	0.952234	-0.147906	-0.0427117	27.16	45.38	-0.427367	0.323781	0.670645	0.737242	5.09
20788844	-0.0570355	-0.203918	0.861985	1.39753	-0.343046	-0.527233	0.523403	0.741844	-0.346809	-0.20543	100	36.14	-0.62335	0.0845792	0.574256	0.348228	4.4
20823566	-0.226137	-0.365978	1.06607	1.45126	-0.484008	-0.639651	0.372611	0.58879	-0.514748	-0.366313	100	37.32	-0.658149	-0.123066	0.446316	0.0998911	1.26
20843730	-0.31489	-0.437504	1.17387	1.46728	-0.562147	-0.707257	0.301029	0.504312	-0.609291	-0.462827	100	36.71	-0.663082	-0.240022	0.354177	-0.0228805	16.76
20867115	-0.317744	-0.504019	1.2844	1.47308	-0.650449	-0.814395	0.222571	0.424148	-0.69946	-0.550959	100	37.3	-0.685332	-0.348015	0.24489	-0.127806	9.94
20900255	-0.318464	-0.58327	1.42964	1.4605	-0.776546	-0.966284	0.112982	0.313858	-0.820022	-0.674766	0	37.72	-0.747	-0.483549	0.0700086	-0.267781	10.03
20922716	-0.363599	-0.637305	1.52835	1.45065	-0.864764	-1.03856	0.0383327	0.23485	-0.903043	-0.770623	0	36.05	-0.863709	-0.547551	-0.058516	-0.387362	1.79
20965962	-0.209445	-0.733134	1.69576	1.41299	-1.01659	-1.14561	-0.111315	0.0805081	-1.0411	-0.949671	0	43.68	-1.10502	-0.660224	-0.308446	-0.619586	9.11
20988279	-0.200652	-0.781388	1.77729	1.38631	-1.06812	-1.17785	-0.200044	-0.00934564	-1.0902	-1.02594	0	47	-1.17933	-0.745865	-0.409634	-0.743255	2.84
21008775	-0.0965308	-0.822359	1.84706	1.35556	-1.10414	-1.19812	-0.284333	-0.0970099	-1.12515	-1.08764	0	45.9	-1.23303	-0.832488	-0.49271	-0.856211	6.54
21049246	-0.215032	-0.879459	1.87717	1.24878	-1.14112	-1.21138	-0.429768	-0.251159	-1.15242	-1.15597	0	44.1	-1.27735	-0.988261	-0.638778	-1.00691	14.7
21065679	-0.0624149	-0.886862	1.80756	1.17022	-1.13057	-1.20383	-0.471058	-0.296884	-1.13494	-1.14879	0	49.89	-1.26169	-1.03992	-0.687711	-1.00727	12.75
21080959	-0.425468	-0.888816	1.71059	1.08157	-1.11162	-1.18769	-0.506592	-0.33412	-1.10709	-1.12891	100	40.71	-1.23502	-1.08468	-0.730546	-0.989768	0
21091600	-0.15514	-0.890397	1.64587	1.02433	-1.10233	-1.17182	-0.531637	-0.356353	-1.08913	-1.11485	100	43.2	-1.21682	-1.1101	-0.759326	-0.983766	13.71
21108836	-0.257747	-0.893318	1.55288	0.947423	-1.0981	-1.13911	-0.571103	-0.385089	-1.06801	-1.09287	100	41.47	-1.18795	-1.13602	-0.804455	-0.991879	18.63
21120328	-0.135765	-0.893209	1.4748	0.891398	-1.09646	-1.10773	-0.598494	-0.402258	-1.05272	-1.07114	4.51	45.74	-1.16023	-1.14607	-0.837861	-0.99966	11.09
21142070	-0.136855	-0.891118	1.32633	0.787788	-1.0925	-1.0371	-0.647382	-0.428534	-1.0207	-1.02971	0	38.39	-1.1083	-1.15812	-0.895672	-1.00909	3.64
21172325	-0.284899	-0.885969	1.1153	0.648143	-1.07748	-0.888618	-0.717784	-0.428763	-0.952186	-0.976331	0	41.75	-1.02711	-1.16061	-0.948763	-0.98963	9.29
21209379	-0.284899	-0.880759	0.872447	0.474923	-1.06289	-0.716392	-0.798233	-0.439873	-0.868184	-0.909308	97.06	38.88	-0.956271	-1.17229	-1.00752	-0.972284	7.46
21242080	-0.368908	-0.877877	0.7507	0.337163	-1.06657	-0.659967	-0.829399	-0.532142	-0.820817	-0.859547	0	33.58	-1.00406	-1.23283	-1.07493	-1.01593	0
21271434	-0.363322	-0.89382	0.670157	0.199511	-1.08172	-0.676507	-0.853522	-0.641858	-0.838222	-0.853405	0	33.11	-1.07663	-1.28768	-1.16262	-1.03499	1.12
21282965	-0.384289	-0.909247	0.658254	0.145456	-1.09583	-0.718831	-0.864622	-0.694189	-0.87095	-0.866981	0	36.84	-1.11855	-1.30853	-1.2101	-1.04138	1.96
21308902	-0.288759	-0.947906	0.637257	0.0228823	-1.1283	-0.827284	-0.887432	-0.822504	-0.958576	-0.907715	0	37.32	-1.21265	-1.35594	-1.31123	-1.05519	14.68
21329245	-0.218097	-0.963792	0.590794	-0.0584454	-1.1316	-0.849328	-0.894347	-0.902524	-0.997893	-0.928941	0	39.4	-1.23527	-1.38311	-1.33517	-1.05074	3.09
21341618	-0.0560634	-0.96982	0.544952	-0.10895	-1.12288	-0.838467	-0.892227	-0.950666	-1.01829	-0.944919	0	47.65	-1.22585	-1.39591	-1.32523	-1.03262	12.5
21356543	-0.175321	-0.97392	0.492894	-0.161408	-1.10962	-0.817504	-0.88859	-0.997362	-1.03621	-0.96096	0	46.35	-1.20859	-1.40773	-1.308	-1.00697	7.98
21370108	-0.383636	-0.975987	0.450249	-0.208347	-1.09813	-0.798018	-0.887939	-1.03363	-1.04734	-0.970539	0	40.61	-1.19713	-1.41901	-1.29867	-0.984677	0.9
21382795	-0.426487	-0.976397	0.411817	-0.255089	-1.08446	-0.775177	-0.889111	-1.06739	-1.04955	-0.972656	0	38.65	-1.18713	-1.43474	-1.29249	-0.963287	4.41
21405711	-0.208329	-0.973643	0.351837	-0.325826	-1.05561	-0.725745	-0.889531	-1.11808	-1.03856	-0.964847	0	39.27	-1.16368	-1.46547	-1.27549	-0.930249	9.3
21428744	-0.228268	-0.968987	0.293997	-0.393728	-1.03781	-0.683664	-0.893396	-1.15333	-1.03633	-0.955249	0	40.85	-1.15351	-1.48425	-1.27279	-0.914685	5.01
21443760	-0.325791	-0.967086	0.269916	-0.440458	-1.04182	-0.669988	-0.91118	-1.16378	-1.05442	-0.95429	0	41.18	-1.16929	-1.48702	-1.29908	-0.915921	10.19
21463139	-0.296723	-0.96333	0.241698	-0.496472	-1.05322	-0.655989	-0.937793	-1.1637	-1.08128	-0.952751	0	39.94	-1.19403	-1.48189	-1.34053	-0.922447	7.4
21477385	-0.430403	-0.955459	0.197569	-0.532464	-1.05654	-0.635506	-0.942299	-1.15184	-1.08714	-0.944128	0	43.26	-1.19479	-1.46769	-1.35168	-0.928718	6.94
21494142	-0.261699	-0.935938	0.118346	-0.548002	-1.05283	-0.59941	-0.919981	-1.12162	-1.06859	-0.921082	0	42.38	-1.16127	-1.43496	-1.32497	-0.950125	1.98
21506887	-0.574428	-0.913616	0.0373125	-0.549567	-1.04787	-0.563112	-0.889472	-1.0846	-1.0423	-0.894424	0	40.57	-1.1189	-1.39727	-1.28614	-0.978244	14.09
21522978	-0.411171	-0.891867	-0.0533767	-0.553531	-1.03806	-0.522905	-0.850808	-1.04032	-1.00775	-0.864738	0	42.52	-1.07366	-1.3575	-1.23889	-0.99878	11.68
21532573	-0.234644	-0.885135	-0.0973741	-0.561874	-1.02923	-0.50311	-0.829932	-1.01747	-0.987895	-0.851338	0	35.5	-1.05597	-1.34146	-1.21573	-0.995711	0
21549094	-0.322775	-0.875508	-0.191281	-0.578878	-0.998218	-0.453547	-0.774813	-0.955615	-0.929519	-0.821317	0	39.56	-1.01474	-1.30531	-1.15612	-0.962872	10.73
21590785	-0.336192	-0.8798	-0.37736	-0.647445	-0.93824	-0.377069	-0.662461	-0.860317	-0.817754	-0.779161	0	35.95	-0.970822	-1.27023	-1.04843	-0.858236	3.1
21619704	-0.375737	-0.918813	-0.425651	-0.737851	-0.932754	-0.41375	-0.633652	-0.888283	-0.804899	-0.795221	0	38.76	-1.05061	-1.338	-1.04748	-0.775076	10.3
21629399	-0.370936	-0.931334	-0.436047	-0.764897	-0.935474	-0.426633	-0.631492	-0.9025	-0.810563	-0.802678	0	37.54	-1.06911	-1.35939	-1.05241	-0.756867	2.75
21644296	-0.413751	-0.950154	-0.455648	-0.807352	-0.948505	-0.442653	-0.63786	-0.933783	-0.837603	-0.817549	0	36.05	-1.07314	-1.38767	-1.06602	-0.746991	4.03
21668121	-0.345763	-0.980954	-0.468809	-0.874088	-0.998147	-0.477942	-0.67876	-1.02844	-0.932555	-0.858163	0	38.84	-1.0402	-1.43516	-1.11778	-0.778716	7.05
21683822	-0.300159	-0.996369	-0.475992	-0.910413	-1.03135	-0.498985	-0.708791	-1.08879	-0.995246	-0.882296	0	36.64	-1.01549	-1.45997	-1.15137	-0.803698	3.1
21707069	-0.364383	-1.00505	-0.507412	-0.948411	-1.06153	-0.513566	-0.742434	-1.1391	-1.05574	-0.896008	0	38.1	-0.996172	-1.47437	-1.17553	-0.817097	10.45
21718160	-0.361202	-1.00421	-0.527896	-0.957062	-1.06742	-0.511082	-0.757006	-1.14592	-1.07546	-0.891848	0	40.91	-0.99443	-1.47012	-1.17607	-0.8212	7.23
21729348	-0.259162	-1.0017	-0.552853	-0.962707	-1.07083	-0.504402	-0.771829	-1.14638	-1.09239	-0.883691	0	43.17	-0.994403	-1.46113	-1.17221	-0.824025	6.15
21744246	-0.322409	-0.997383	-0.583439	-0.965571	-1.07065	-0.49407	-0.781514	-1.13761	-1.09796	-0.872831	0	40.14	-0.99585	-1.44843	-1.16233	-0.817806	12.66
21765783	-0.404965	-0.977457	-0.651419	-0.949253	-1.05047	-0.458558	-0.764265	-1.07637	-1.04099	-0.840604	0	37.78	-1.00591	-1.41374	-1.11826	-0.754354	6.05
21779228	-0.324427	-0.955407	-0.704788	-0.924994	-1.02517	-0.424641	-0.736475	-1.00892	-0.9708	-0.809072	0	35.59	-1.0187	-1.38106	-1.07414	-0.686624	4.85
21796305	-0.406687	-0.934502	-0.757106	-0.907139	-1.0004	-0.399206	-0.706901	-0.943151	-0.903916	-0.782215	0	39.38	-1.03305	-1.34914	-1.03317	-0.620146	9.25
21810733	-0.452655	-0.927638	-0.788879	-0.915428	-0.988508	-0.40401	-0.687061	-0.912011	-0.876544	-0.778267	0	34.24	-1.04432	-1.33152	-1.01671	-0.584516	4.33
21830252	-0.301144	-0.930816	-0.815111	-0.946783	-0.9799	-0.433206	-0.661371	-0.892861	-0.862194	-0.791524	0	38.48	-1.05834	-1.31705	-1.01054	-0.554545	3.15
21846129	-0.280152	-0.934241	-0.833698	-0.973223	-0.978131	-0.456146	-0.648636	-0.88276	-0.856595	-0.804945	0	37.07	-1.065	-1.30981	-1.00853	-0.542021	5.59
21860337	-0.366667	-0.932667	-0.848108	-0.985692	-0.981733	-0.463588	-0.651884	-0.874674	-0.854403	-0.810768	0	36.55	-1.06444	-1.30919	-1.00473	-0.545096	2.33
21877467	-0.392855	-0.929095	-0.858866	-1.00092	-0.993031	-0.474194	-0.670411	-0.869631	-0.864009	-0.81921	0	39.16	-1.06067	-1.31941	-1.0008	-0.570166	7.37
21890655	-0.258946	-0.925669	-0.86638	-1.0112	-1.00327	-0.481856	-0.689417	-0.867513	-0.874183	-0.826925	0	38.76	-1.05338	-1.32788	-0.999925	-0.593824	12.26
21901350	-0.339462	-0.922711	-0.875548	-1.01622	-1.00932	-0.485142	-0.702755	-0.86533	-0.8783	-0.833478	0	35.98	-1.04257	-1.32841	-1.0019	-0.605587	2.62
21926120	-0.345094	-0.911259	-0.908433	-1.00119	-1.01358	-0.465564	-0.728203	-0.848801	-0.857688	-0.844666	0	37.07	-0.981836	-1.29493	-1.01203	-0.5934	13.41
21938612	-0.487551	-0.903461	-0.92826	-0.985711	-1.01504	-0.446361	-0.74206	-0.838833	-0.83979	-0.849077	0	36.39	-0.939483	-1.27102	-1.01925	-0.581386	4.13
21968147	-0.382483	-0.894103	-0.961692	-0.975169	-1.02547	-0.42213	-0.759247	-0.849735	-0.826544	-0.858367	0	39.83	-0.892116	-1.25862	-1.04371	-0.592069	7.02
21988380	-0.443986	-0.896517	-0.97001	-1.00688	-1.0477	-0.437464	-0.762138	-0.909189	-0.858479	-0.873027	0	39.66	-0.913682	-1.29939	-1.08406	-0.646597	2.81
21998584	-0.474288	-0.899366	-0.972259	-1.02727	-1.06002	-0.449934	-0.762533	-0.944978	-0.879683	-0.881416	2.97	35.39	-0.932472	-1.32532	-1.10654	-0.678592	6.55
22015197	-0.290749	-0.905568	-0.976806	-1.05291	-1.07358	-0.468568	-0.761871	-0.990675	-0.908211	-0.891457	0	37.72	-0.964363	-1.36025	-1.13233	-0.720433	8.82
22031083	-0.392144	-0.913338	-0.980842	-1.0594	-1.07314	-0.476743	-0.761926	-1.00524	-0.921344	-0.892447	0	34.97	-0.994299	-1.37995	-1.13296	-0.735838	3.75
22053144	-0.435082	-0.929038	-0.980876	-1.05752	-1.0615	-0.480763	-0.762381	-1.00852	-0.936551	-0.884982	0	40.13	-1.05128	-1.4106	-1.11355	-0.746384	8.83
22079069	-0.406044	-0.944628	-0.991766	-1.02739	-1.03048	-0.472519	-0.743664	-0.97235	-0.923979	-0.862403	0	39.3	-1.07753	-1.40124	-1.07043	-0.747872	11.8
22100276	-0.435799	-0.958442	-1.02563	-0.955875	-0.97577	-0.453705	-0.698668	-0.88533	-0.865767	-0.825268	0	36.93	-1.03804	-1.31859	-1.00212	-0.732754	10.92
22123433	-0.45949	-0.960478	-1.05776	-0.890199	-0.923845	-0.428533	-0.647959	-0.790835	-0.804669	-0.787938	0	33.54	-0.989696	-1.23107	-0.941489	-0.7005	8.88
22136553	-0.5107	-0.947652	-1.07249	-0.860186	-0.89556	-0.403557	-0.610298	-0.726537	-0.766407	-0.762016	0	34.97	-0.956496	-1.1812	-0.913322	-0.667734	6.21
22163450	-0.448561	-0.907119	-1.09695	-0.807386	-0.842586	-0.341655	-0.52769	-0.588224	-0.683883	-0.70554	0	33.55	-0.877895	-1.07886	-0.86431	-0.593514	7.65
22218349	-0.516765	-0.834319	-1.06799	-0.876703	-0.898416	-0.309494	-0.516233	-0.566946	-0.708684	-0.733946	0	34.39	-0.897189	-1.07102	-0.927002	-0.504211	6.13
22255440	-0.445204	-0.832076	-1.01543	-0.962886	-0.980386	-0.33025	-0.560793	-0.668264	-0.793173	-0.808021	0	36.69	-0.950955	-1.15551	-1.01306	-0.490735	14.24
22276521	-0.464328	-0.883482	-0.985359	-0.989672	-1.02114	-0.356636	-0.58699	-0.7616	-0.852348	-0.858918	0	34.67	-0.961785	-1.23276	-1.04765	-0.533534	4.33
22296201	-0.359901	-0.931938	-0.959624	-1.0031	-1.05261	-0.38521	-0.614589	-0.847476	-0.901872	-0.902987	0	37.07	-0.967831	-1.29762	-1.0738	-0.580153	6.41
22323858	-0.490627	-0.971178	-0.92793	-0.982146	-1.05852	-0.418071	-0.655675	-0.926555	-0.928039	-0.941078	0	36.74	-0.963044	-1.32683	-1.08517	-0.619694	0
22350430	-0.497566	-1.00384	-0.893445	-0.941124	-1.04555	-0.450291	-0.701007	-0.99107	-0.930846	-0.965601	0	39.29	-0.95558	-1.32903	-1.08657	-0.654124	2.88
22364251	-0.485064	-1.01175	-0.877785	-0.933321	-1.0494	-0.467896	-0.722438	-1.01695	-0.93231	-0.971058	0	35.19	-0.963832	-1.33438	-1.09741	-0.674101	5.6
22377810	-0.387432	-1.01025	-0.862127	-0.935364	-1.06181	-0.492355	-0.750024	-1.04109	-0.931533	-0.971008	0	36.65	-0.985043	-1.3434	-1.11701	-0.703351	5.83
22411207	-0.412949	-0.990146	-0.830789	-0.944775	-1.09775	-0.545025	-0.809713	-1.07885	-0.927322	-0.957909	1.18	39.07	-1.03565	-1.358	-1.16891	-0.766439	20.21
22431642	-0.376922	-0.974623	-0.824432	-0.926717	-1.10743	-0.540518	-0.806535	-1.06326	-0.929457	-0.935511	0	39.3	-1.02399	-1.34008	-1.18696	-0.750429	6.48
22449897	-0.310605	-0.959825	-0.826614	-0.904695	-1.11	-0.523189	-0.786025	-1.03267	-0.9324	-0.910091	0	35.93	-1.00246	-1.31435	-1.19599	-0.715822	3.1
22461156	-0.438269	-0.954548	-0.828311	-0.893593	-1.11032	-0.513856	-0.773833	-1.0172	-0.935753	-0.899469	0	35.69	-0.992841	-1.30092	-1.19966	-0.700208	10.83
22471522	-0.429166	-0.954261	-0.829237	-0.887228	-1.10979	-0.509145	-0.766364	-1.00992	-0.940386	-0.897071	0	38.75	-0.989237	-1.29296	-1.20152	-0.696232	9.7
22483958	-0.344642	-0.957697	-0.833073	-0.87641	-1.1048	-0.501732	-0.753872	-1.00068	-0.951794	-0.902775	0	37.92	-0.979973	-1.27851	-1.20029	-0.698748	10.6
22505661	-0.430173	-0.969913	-0.840511	-0.859668	-1.09267	-0.484344	-0.730531	-0.985903	-0.972604	-0.920999	0	34.04	-0.964788	-1.25463	-1.19221	-0.708708	5.62
22523230	-0.371744	-0.984095	-0.839223	-0.858971	-1.08909	-0.464961	-0.715889	-0.977165	-0.977048	-0.928239	0	33.1	-0.972256	-1.25133	-1.18513	-0.708854	0
22538438	-0.440006	-1.00392	-0.831743	-0.875485	-1.09217	-0.444142	-0.704139	-0.973476	-0.969938	-0.929498	0	36.02	-1.0004	-1.27062	-1.17877	-0.706443	5.53
22550391	-0.409517	-1.02801	-0.822192	-0.900294	-1.09773	-0.421702	-0.692465	-0.972236	-0.958834	-0.929545	0	40	-1.03936	-1.30032	-1.17112	-0.703255	9.54
22564061	-0.468829	-1.04623	-0.81498	-0.921287	-1.1033	-0.405539	-0.685808	-0.973582	-0.949273	-0.927886	0	39.02	-1.07398	-1.32506	-1.16381	-0.697464	9.18
22578028	-0.351288	-1.05138	-0.813438	-0.929811	-1.10763	-0.400502	-0.688339	-0.978292	-0.945046	-0.923533	0	39.05	-1.09535	-1.33364	-1.15708	-0.685657	0
22591767	-0.293755	-1.04385	-0.81825	-0.926569	-1.11439	-0.401384	-0.703163	-0.990737	-0.944131	-0.914384	0	39.44	-1.11003	-1.32828	-1.14898	-0.661143	0.67
22610691	-0.424357	-1.02349	-0.828116	-0.914843	-1.12603	-0.409996	-0.735153	-1.01467	-0.946059	-0.898874	0	38.48	-1.12609	-1.31056	-1.13974	-0.618054	6.93
22625516	-0.460741	-1.00982	-0.831262	-0.90888	-1.13095	-0.423719	-0.755887	-1.02721	-0.950262	-0.892411	0	36.78	-1.13105	-1.29733	-1.14065	-0.597527	3.03
22640581	-0.469718	-0.990938	-0.831144	-0.904862	-1.1302	-0.461175	-0.783943	-1.03772	-0.962867	-0.891507	0	35.33	-1.12283	-1.27471	-1.15614	-0.589466	6.1
22706604	-0.399012	-0.919874	-0.780688	-0.892268	-1.11007	-0.569826	-0.821635	-1.02136	-0.964987	-0.886248	0	39.16	-1.03734	-1.2449	-1.17365	-0.593989	18.52
22720658	-0.436289	-0.914463	-0.757343	-0.892255	-1.10511	-0.551279	-0.794739	-0.995315	-0.941907	-0.879321	0	36.04	-1.01823	-1.26693	-1.15074	-0.590486	5.14
22749497	-0.445783	-0.9117	-0.733395	-0.879352	-1.09393	-0.540448	-0.754949	-0.961449	-0.925025	-0.875238	0	35.08	-1.01148	-1.28353	-1.12341	-0.605557	8.38
22767673	-0.337138	-0.916614	-0.730667	-0.863543	-1.08463	-0.540273	-0.728741	-0.946657	-0.927065	-0.875459	0	39.43	-1.02507	-1.28254	-1.10442	-0.629677	11.2
22804894	-0.347274	-0.931526	-0.694108	-0.842053	-1.09914	-0.608938	-0.717347	-0.971544	-0.970013	-0.916826	0	34.84	-1.09963	-1.30724	-1.16013	-0.730294	3.1
22824493	-0.491479	-0.939552	-0.658781	-0.842445	-1.12986	-0.694076	-0.742512	-1.01978	-1.02341	-0.968477	0	39.6	-1.17562	-1.33508	-1.27371	-0.809134	7.19
22858596	-0.30969	-0.955259	-0.578093	-0.814889	-1.17254	-0.825648	-0.785687	-1.09354	-1.06965	-1.04446	0	36.73	-1.26094	-1.37034	-1.4037	-0.950768	5.55
22868953	-0.39195	-0.963551	-0.549344	-0.802086	-1.18562	-0.863917	-0.80067	-1.12105	-1.07293	-1.06828	0	37.29	-1.276	-1.38182	-1.42795	-1.0004	9.61
22888135	-0.326374	-0.982498	-0.48069	-0.766286	-1.21367	-0.948215	-0.835192	-1.17737	-1.07471	-1.11753	0	39.53	-1.30342	-1.40781	-1.46993	-1.11166	13.69
22905586	-0.435887	-0.990906	-0.421636	-0.719197	-1.2265	-1.00605	-0.857332	-1.18883	-1.07016	-1.13602	0	40.05	-1.31704	-1.42289	-1.47637	-1.18474	16.96
22918120	-0.375663	-0.992786	-0.391907	-0.682248	-1.22703	-1.03244	-0.867476	-1.17674	-1.06379	-1.13286	0	36.93	-1.31961	-1.42802	-1.46047	-1.21796	4.01
22932346	-0.327691	-0.991865	-0.345864	-0.619551	-1.22194	-1.06586	-0.879806	-1.14428	-1.0499	-1.11792	3.17	36.9	-1.31678	-1.43066	-1.42096	-1.25841	0
22950836	-0.375522	-0.982864	-0.285781	-0.558453	-1.21229	-1.08956	-0.885054	-1.10249	-1.03176	-1.09896	0	37.95	-1.30373	-1.42299	-1.37715	-1.27913	6.73
22966486	-0.137849	-0.961666	-0.222604	-0.515724	-1.19671	-1.09019	-0.876651	-1.0534	-1.00783	-1.07223	0	44.08	-1.27338	-1.40364	-1.33746	-1.2619	9.7
22984369	-0.244013	-0.928208	-0.143803	-0.469426	-1.17327	-1.07369	-0.85756	-0.981717	-0.97393	-1.03125	0	39.65	-1.22445	-1.37188	-1.28387	-1.21515	10.33
23003239	-0.474235	-0.903119	-0.0652493	-0.422791	-1.15837	-1.05978	-0.842992	-0.919511	-0.950317	-1.00657	0	40.86	-1.18978	-1.34111	-1.23588	-1.17697	14.6
23027314	-0.219307	-0.884015	0.0596282	-0.363056	-1.15342	-1.02652	-0.836739	-0.846627	-0.933126	-1.00809	0	42.97	-1.16861	-1.27336	-1.1694	-1.12168	15.27
23038237	-0.317887	-0.87749	0.121946	-0.336065	-1.1542	-1.01133	-0.834618	-0.816373	-0.930097	-1.01663	0	43.47	-1.16471	-1.23938	-1.1394	-1.09847	3
23058948	-0.203076	-0.869031	0.232718	-0.27118	-1.16154	-1.02689	-0.825196	-0.775569	-0.941057	-1.0413	0	39.21	-1.17138	-1.21596	-1.09889	-1.10523	10.12
23084712	-0.113014	-0.869346	0.364783	-0.159015	-1.19789	-1.13933	-0.810264	-0.756354	-0.995944	-1.10537	0	44.37	-1.2159	-1.27752	-1.08027	-1.21941	8.1
23102227	-0.210458	-0.871373	0.447133	-0.0768962	-1.21859	-1.21791	-0.793681	-0.743851	-1.03401	-1.14491	0	45.55	-1.24447	-1.32444	-1.07219	-1.29738	10.3
23112920	-0.0395362	-0.870849	0.500942	-0.0198597	-1.22027	-1.25232	-0.775244	-0.726384	-1.04994	-1.15807	0	45.06	-1.25228	-1.33848	-1.06188	-1.32599	14.22
23128966	-0.186546	-0.872205	0.570274	0.0584465	-1.20856	-1.28817	-0.736987	-0.698323	-1.06648	-1.16236	0	42.12	-1.24981	-1.34292	-1.05272	-1.34484	7.89
23146754	-0.239816	-0.876235	0.654539	0.161876	-1.18264	-1.32824	-0.677211	-0.65988	-1.08428	-1.15877	0	44.55	-1.23835	-1.33925	-1.04442	-1.35886	4.61
23169647	-0.254691	-0.872275	0.740852	0.283348	-1.14166	-1.33459	-0.61685	-0.598661	-1.07993	-1.14267	0	42.35	-1.22173	-1.30651	-1.00455	-1.35082	2.09
23183468	-0.385059	-0.868449	0.775383	0.344093	-1.11555	-1.297	-0.599481	-0.552127	-1.05744	-1.12598	0	39.62	-1.21637	-1.25942	-0.963315	-1.31981	2.16
23198349	-0.27406	-0.86239	0.804446	0.401514	-1.08528	-1.24263	-0.586861	-0.500354	-1.02649	-1.10342	0	44.62	-1.21053	-1.20158	-0.912798	-1.27603	8.99
23212573	-0.400663	-0.847202	0.837419	0.464413	-1.04497	-1.18689	-0.568118	-0.443542	-0.99095	-1.07285	0	42.88	-1.19749	-1.14574	-0.847862	-1.22881	8.1
23222932	-0.438233	-0.825854	0.865806	0.513964	-1.00826	-1.15883	-0.546047	-0.4036	-0.96635	-1.04679	0	39.38	-1.17904	-1.11964	-0.791937	-1.20156	1.72
23236588	-0.235566	-0.788286	0.894641	0.57426	-0.95776	-1.12753	-0.519011	-0.355923	-0.931668	-1.01399	0	41.95	-1.14567	-1.09921	-0.713205	-1.17059	5.91
23264867	-0.180794	-0.692266	0.945547	0.702516	-0.832063	-1.06081	-0.449571	-0.249979	-0.84652	-0.924849	0	45.23	-1.05082	-1.06215	-0.524641	-1.09943	11.87
23277537	-0.23097	-0.657757	0.966562	0.7529	-0.7751	-1.03395	-0.409844	-0.204034	-0.812027	-0.873734	0	38.81	-1.00869	-1.03855	-0.449018	-1.06569	4.16
23290018	-0.237448	-0.630823	0.994581	0.807476	-0.711855	-1.01332	-0.355465	-0.158155	-0.784416	-0.804549	0	45.01	-0.963364	-1.00989	-0.371526	-1.03062	8.31
23312867	-0.160355	-0.593969	1.05057	0.898159	-0.59915	-0.992126	-0.245043	-0.0872272	-0.750454	-0.666832	0	47.31	-0.887443	-0.959817	-0.242747	-0.976334	9.27
23337254	-0.305473	-0.535549	1.09985	0.96794	-0.471793	-0.953304	-0.12498	-0.00308032	-0.692089	-0.524271	0	35.67	-0.818803	-0.88863	-0.114254	-0.914376	9.07
23347343	-0.342216	-0.496587	1.11597	0.98394	-0.40866	-0.927637	-0.0704981	0.0399502	-0.649518	-0.464326	0	35.46	-0.794726	-0.843213	-0.0618201	-0.887214	4.67
23361822	-0.37879	-0.431454	1.13418	0.99531	-0.311277	-0.884531	0.0116603	0.107094	-0.575565	-0.375401	0	43.38	-0.764158	-0.765833	0.0115656	-0.846235	1.61
23374356	-0.171054	-0.384759	1.14079	0.998135	-0.246111	-0.848478	0.0658201	0.156368	-0.521161	-0.314303	0	43.57	-0.744799	-0.711732	0.0617926	-0.811302	2.26
23387950	-0.112586	-0.331281	1.13875	0.999302	-0.177456	-0.794746	0.122437	0.2191	-0.457676	-0.243351	0	45.54	-0.722432	-0.654777	0.123116	-0.754658	6.06
23400910	-0.0285953	-0.273731	1.1224	0.991008	-0.118807	-0.725177	0.17146	0.291378	-0.389985	-0.179077	0	49.48	-0.708211	-0.605603	0.178828	-0.681302	9.1
23413537	0.0456135	-0.205285	1.09496	0.973972	-0.0584456	-0.636985	0.221625	0.377411	-0.310389	-0.111161	0	47.24	-0.69532	-0.554123	0.237585	-0.588728	10.18
23426713	-0.052509	-0.147975	1.07011	0.958502	-0.00865198	-0.560491	0.261069	0.447283	-0.244135	-0.0528629	0	49	-0.677628	-0.511424	0.289868	-0.50655	8.29
23442752	-0.248655	-0.100636	1.04893	0.947953	0.037994	-0.492404	0.293886	0.501767	-0.188205	0.00737746	0	40.04	-0.643058	-0.470586	0.348506	-0.427982	15.12
23455241	-0.195717	-0.0737067	1.02224	0.939092	0.0668844	-0.43322	0.309603	0.538416	-0.148848	0.060595	0	45.41	-0.601893	-0.439082	0.40585	-0.352752	8.63
23469462	-0.188339	-0.0537951	0.992517	0.929345	0.0907477	-0.373383	0.318151	0.568535	-0.114314	0.114639	0	50.11	-0.552583	-0.409449	0.467426	-0.273496	11.76
23536944	0.02557	0.0535601	1.07681	0.902219	0.275623	-0.275369	0.362956	0.576189	-0.0265533	0.268379	0	45.87	-0.307979	-0.319501	0.661687	-0.149245	8.67
23549401	-0.118006	0.0898119	1.08009	0.894851	0.302826	-0.251332	0.378258	0.585848	-0.00583087	0.292388	0	47.25	-0.253392	-0.291989	0.683459	-0.12308	10.57
23565254	0.0207202	0.150065	1.06276	0.87979	0.320228	-0.20558	0.401845	0.612905	0.0293422	0.323194	0	51.56	-0.170581	-0.239635	0.699714	-0.0774222	9.51
23576349	0.0367066	0.199877	1.04075	0.866687	0.32812	-0.163846	0.422696	0.639386	0.058535	0.347666	0	48.36	-0.10483	-0.1957	0.707086	-0.0377909	2.81
23591273	-0.0595236	0.252886	1.01351	0.853496	0.34144	-0.113184	0.449793	0.670711	0.0900184	0.378519	0	50.99	-0.037387	-0.152194	0.716101	0.00965007	9.06
23602673	0.0309928	0.294696	0.988534	0.843616	0.360892	-0.0675313	0.477149	0.69724	0.114237	0.409321	0	53.75	0.0130049	-0.123439	0.727172	0.0531502	7.39
23614176	-0.0429909	0.354512	0.940286	0.826345	0.389158	-0.00271887	0.519939	0.734356	0.143415	0.453732	0	47.78	0.0787789	-0.0891933	0.741693	0.11852	8.91
23628512	0.0206098	0.413511	0.888812	0.810506	0.419343	0.0636349	0.565222	0.771453	0.171933	0.497194	0	53.2	0.137738	-0.0573432	0.755223	0.186054	8.46
23643395	0.0236155	0.476439	0.84133	0.80192	0.459764	0.143359	0.618109	0.81403	0.2098	0.5437	0	50.44	0.192914	-0.0197041	0.770556	0.263412	11.6
23659049	-0.0370279	0.527158	0.815779	0.808151	0.511556	0.229757	0.673648	0.859492	0.256419	0.583968	0	50.43	0.21875	0.0136116	0.786086	0.340449	31.48
23675661	-0.00680412	0.573078	0.799987	0.824089	0.578597	0.329662	0.738888	0.912705	0.312465	0.626365	0	50.14	0.223408	0.0423001	0.803552	0.426299	14.48
23688751	-0.00680412	0.603339	0.794091	0.838256	0.62384	0.393353	0.780049	0.945097	0.350281	0.656723	0	46.53	0.232036	0.0643618	0.81558	0.480365	16.23
23700398	-0.0409026	0.639901	0.790719	0.855956	0.66907	0.454889	0.818131	0.972981	0.390001	0.693605	0	52.71	0.26137	0.097164	0.828968	0.532439	11.29
23711603	0.0799468	0.677559	0.793381	0.877055	0.708287	0.507696	0.845607	0.991685	0.428472	0.727756	27.86	55.18	0.300886	0.136976	0.840903	0.574201	7.09
23723547	-0.0284423	0.728433	0.802751	0.910582	0.758351	0.574695	0.87699	1.0115	0.480923	0.772568	100	50.31	0.360057	0.196824	0.855775	0.623914	6.34
23739034	0.121532	0.77271	0.813555	0.945846	0.804029	0.635018	0.908213	1.02984	0.528756	0.81667	100	54.84	0.418225	0.254726	0.868783	0.667751	15.23
23757867	0.112041	0.808424	0.824403	0.989916	0.854545	0.696531	0.956753	1.05697	0.574231	0.876103	100	54.06	0.481341	0.313725	0.881617	0.714879	8.39
23769900	-0.0373683	0.820353	0.836576	1.02494	0.887126	0.723323	0.992472	1.07433	0.594976	0.926504	100	58.36	0.52309	0.348871	0.888035	0.736296	3.39
23786392	-0.22269	0.829313	0.853812	1.07553	0.931467	0.751723	1.04404	1.09702	0.617271	0.999869	30.39	47.41	0.582407	0.393016	0.895836	0.760439	16.27
23830778	-0.414957	0.854978	0.829834	1.1384	1.0134	0.851255	1.16587	1.14989	0.670882	1.07663	100	36.21	0.700076	0.431617	0.925624	0.846419	5.22
23858551	-0.41178	0.856296	0.773428	1.14301	1.04089	0.927447	1.23797	1.18142	0.696829	1.06203	100	38.09	0.75407	0.425049	0.93979	0.916747	30.86
23877571	-0.516539	0.842338	0.713745	1.12805	1.04665	0.970474	1.26446	1.19527	0.703007	1.02737	100	33.34	0.788497	0.451088	0.922286	0.975145	14.14
23896412	-0.517496	0.821509	0.63228	1.09489	1.04473	1.0113	1.27734	1.20335	0.702918	0.968161	100	36.62	0.825344	0.486306	0.889613	1.0427	21.8
23944232	-0.422583	0.755852	0.484869	1.03622	0.990207	1.11479	1.32174	1.22927	0.68196	0.830629	100	37.65	0.867797	0.596075	0.795388	1.18112	21.22
23978747	-0.421236	0.691642	0.411288	1.00541	0.910219	1.18002	1.35429	1.25059	0.644994	0.730123	100	38.8	0.854782	0.698298	0.715298	1.26333	32.14
24054140	-0.211558	0.740448	0.348721	0.913739	0.910528	1.25114	1.44329	1.30076	0.679181	0.633444	100	42.41	0.953975	0.823247	0.716896	1.40385	52.65
24097849	-0.0226816	0.919368	0.415886	0.958688	1.03507	1.29365	1.58367	1.35887	0.824783	0.762812	100	55.49	1.10562	0.934338	0.813958	1.45518	24.25
24487672	-0.171319	1.35951	1.3876	1.30975	1.34134	1.31301	1.96812	1.5268	1.35889	1.15397	0	43.57	1.38398	1.24932	1.35238	1.04446	36.23
24529530	-0.136416	1.29005	1.32751	1.32318	1.30491	1.31472	1.99481	1.51543	1.31334	1.14032	0	38.76	1.353	1.20744	1.35361	0.941001	28.28
24544399	-0.266542	1.24191	1.29398	1.32695	1.29028	1.30275	1.99414	1.50909	1.29514	1.13333	0	41.86	1.33184	1.18585	1.34714	0.897165	25.3
24562814	-0.193287	1.17607	1.26287	1.33403	1.27153	1.27189	1.97506	1.50435	1.27201	1.12476	16.95	47.13	1.29027	1.14881	1.33381	0.834286	12.43
24574564	-0.336091	1.12691	1.24792	1.34103	1.25835	1.23817	1.94857	1.50609	1.2603	1.11942	100	36.34	1.25053	1.11894	1.32352	0.788143	11.26
24602898	-0.267483	0.989129	1.21743	1.35999	1.22357	1.13544	1.85726	1.51323	1.22911	1.10305	100	38.62	1.13339	1.03401	1.28944	0.670868	21.67
24641651	-0.416911	0.862521	1.22729	1.36563	1.2011	1.04276	1.74755	1.49014	1.16184	1.07681	100	38.73	1.04033	0.947358	1.22082	0.601518	11.18
24657639	-0.388475	0.826937	1.25083	1.36309	1.1999	1.01208	1.70466	1.46921	1.12719	1.06642	100	35.68	1.01987	0.916334	1.186	0.594531	3.11
24702340	-0.278475	0.770004	1.25433	1.33156	1.18577	1.05156	1.59932	1.3982	1.02802	1.01155	100	35.16	1.02613	0.848906	1.10234	0.680953	10.28
24733790	-0.368791	0.760111	1.21909	1.30216	1.18077	1.14636	1.54703	1.36172	0.965337	0.972543	100	35.41	1.05509	0.827204	1.05726	0.800845	13.75
24755559	-0.340465	0.77144	1.17187	1.29699	1.19056	1.2254	1.54546	1.38432	0.948974	0.966803	100	38.85	1.0735	0.825821	1.05482	0.877468	18.29
24773807	-0.342973	0.794006	1.12715	1.29615	1.20344	1.2987	1.55562	1.41614	0.943648	0.968627	100	34.55	1.08801	0.832524	1.06317	0.946652	10.29
24785585	-0.424429	0.815818	1.10788	1.2958	1.21331	1.33685	1.56301	1.43222	0.94188	0.973164	100	35.96	1.08999	0.842923	1.06972	0.989676	10.56
24814559	-0.232547	0.910208	1.10021	1.31098	1.256	1.41602	1.59996	1.46947	0.93815	1.00703	100	36.75	1.04583	0.922927	1.10561	1.11097	15.4
24832274	-0.276165	0.970298	1.10126	1.3147	1.28215	1.44665	1.62599	1.48549	0.945007	1.03177	100	39.45	1.02085	0.970846	1.12278	1.16835	21.94
24849545	0.00883299	1.0343	1.09074	1.29234	1.30348	1.45563	1.64806	1.48551	0.96816	1.05518	70.76	42.18	1.01707	0.99409	1.11518	1.2057	20.04
24903646	-0.0529246	1.22099	1.06545	1.18302	1.35864	1.42639	1.70029	1.45698	1.08824	1.13737	100	53.81	1.06891	1.00566	1.06192	1.24507	23.31
24930984	0.145253	1.28481	1.10087	1.16903	1.40786	1.45459	1.75267	1.50301	1.20852	1.23095	100	50.27	1.20894	1.01759	1.13418	1.24979	17.22
24956585	-0.109023	1.32038	1.1223	1.17388	1.4465	1.4793	1.79674	1.54653	1.3025	1.30156	100	52.2	1.31519	1.03184	1.20092	1.25762	21.56
24992624	-0.0303734	1.3082	1.11221	1.23852	1.47964	1.52452	1.82724	1.58858	1.34676	1.33475	55.6	57.92	1.32314	1.07012	1.26992	1.30892	22.71
25006731	-0.0891229	1.30047	1.11102	1.26475	1.48754	1.53822	1.83817	1.59737	1.35543	1.3406	0	49.26	1.31894	1.08759	1.28915	1.32216	18.26
25030791	-0.253054	1.29976	1.11618	1.27899	1.48504	1.53617	1.85782	1.58636	1.36292	1.34069	100	39.87	1.3288	1.10872	1.28361	1.302	9.72
25071524	0.00190178	1.30711	1.12281	1.26452	1.44921	1.49308	1.88011	1.52765	1.347	1.30774	0	45.04	1.35845	1.13516	1.22367	1.21718	32.77
25112886	-0.0649598	1.39598	1.23851	1.23861	1.43929	1.42685	1.92322	1.52221	1.38041	1.31309	14.97	52.64	1.49384	1.21957	1.31912	1.19281	20.41
25140473	-0.0196985	1.44598	1.28672	1.23522	1.45357	1.39852	1.94886	1.53011	1.42133	1.33958	100	47.66	1.56715	1.26788	1.37255	1.21604	32.41
25168032	0.123671	1.48632	1.30576	1.24175	1.4881	1.38156	1.96538	1.55027	1.47758	1.38394	100	48.79	1.62492	1.3127	1.42345	1.27886	27.42
25207057	0.138703	1.52467	1.28653	1.24734	1.51358	1.444	1.95293	1.53965	1.5155	1.42062	100	53.73	1.60154	1.34046	1.41118	1.39862	21.34
25228415	0.0906429	1.53984	1.25836	1.25195	1.51987	1.51272	1.93709	1.52277	1.5238	1.43778	100	50.43	1.55333	1.34097	1.37145	1.47706	35.36
25243009	-0.0704728	1.54567	1.23054	1.24354	1.51822	1.5471	1.92638	1.51012	1.5176	1.43465	52.77	46.9	1.52455	1.33936	1.33798	1.52473	21.48
25281238	-0.1201	1.52819	1.10308	1.16455	1.49043	1.60595	1.88899	1.45696	1.43001	1.34113	0	49.45	1.41438	1.31395	1.20393	1.63598	35.28
25318848	-0.0313928	1.51395	0.992533	1.10645	1.44738	1.61922	1.84809	1.41909	1.36156	1.24417	100	50.79	1.38201	1.30173	1.09621	1.69986	12.87
25332790	0.124354	1.50868	0.958501	1.09522	1.4249	1.60324	1.83537	1.41464	1.34984	1.2125	100	49.83	1.41283	1.30382	1.06952	1.69833	17.88
25357763	0.0497376	1.51016	0.916424	1.08441	1.38838	1.57198	1.81173	1.40714	1.3394	1.16845	100	54.69	1.47945	1.3109	1.03839	1.69042	18.66
25373288	-0.0232886	1.53096	0.922411	1.08986	1.37937	1.56706	1.79627	1.4012	1.34681	1.16443	100	53.54	1.50596	1.31788	1.04387	1.69888	20.07
25390302	0.101285	1.57111	0.951735	1.10758	1.37287	1.56646	1.77624	1.39782	1.36996	1.1726	100	51.8	1.53977	1.33078	1.0714	1.7162	30.05
25407365	-0.012924	1.613	0.994079	1.13161	1.37088	1.56564	1.75877	1.39479	1.39417	1.19005	100	52.55	1.56891	1.34305	1.10704	1.72879	12.08
25420078	0.158669	1.63576	1.0279	1.15008	1.37318	1.56224	1.75091	1.39102	1.40438	1.20704	0	46.95	1.58126	1.34814	1.13054	1.72772	36.27
25454028	0.100755	1.70093	1.18306	1.22479	1.42964	1.56105	1.76147	1.36447	1.41	1.31009	63.84	53.14	1.58022	1.3556	1.21552	1.69036	11.88
25477998	-0.116656	1.7275	1.29368	1.27848	1.48016	1.55401	1.77719	1.34895	1.40611	1.39208	100	42.93	1.55513	1.35351	1.27092	1.63597	17.04
25503224	-0.0108427	1.69456	1.37266	1.32812	1.51173	1.50599	1.78363	1.35412	1.39391	1.46361	100	41.98	1.49153	1.33009	1.30145	1.51225	17.84
25550744	-0.118031	1.55422	1.44282	1.37896	1.5233	1.36838	1.77637	1.38428	1.36811	1.54555	100	40.9	1.35921	1.27066	1.31435	1.2353	9.28
25620565	-0.306272	1.40174	1.40811	1.34061	1.45596	1.24802	1.75109	1.41142	1.36942	1.49321	100	40.55	1.35889	1.25169	1.31455	1.0475	22.4
25652128	-0.260083	1.41411	1.3727	1.34236	1.42416	1.29417	1.7763	1.43485	1.38418	1.45806	100	37.68	1.43313	1.28312	1.32886	1.07401	19.68
25684490	-0.173468	1.48285	1.31703	1.34576	1.40705	1.39138	1.82851	1.48698	1.41247	1.42901	100	37.47	1.45436	1.33541	1.33108	1.12314	19.46
25715056	-0.286504	1.56231	1.28042	1.34806	1.41225	1.47179	1.88513	1.52858	1.47331	1.41193	100	44.08	1.47422	1.39825	1.3468	1.18937	18.35
25748035	-0.217342	1.66854	1.25484	1.34173	1.44907	1.53786	1.9556	1.56893	1.59482	1.39985	100	41.98	1.4854	1.49982	1.39071	1.2874	13.86
25795246	-0.0645432	1.70428	1.2218	1.34628	1.50579	1.57544	1.98067	1.58296	1.66981	1.39227	1.05	45.9	1.55314	1.5953	1.41048	1.46783	23.03
25818698	-0.215809	1.67758	1.206	1.35332	1.53559	1.57441	1.96009	1.57013	1.67052	1.39256	59.35	38.75	1.60907	1.62163	1.39761	1.57526	0
25840088	-0.416319	1.65731	1.19693	1.35162	1.53108	1.57612	1.91307	1.55056	1.65706	1.3824	100	38.11	1.62567	1.63118	1.36231	1.62742	23.84
25881254	-0.376849	1.59096	1.18036	1.33282	1.45723	1.5795	1.7271	1.47847	1.57347	1.33558	100	39.65	1.6079	1.6169	1.22366	1.67546	22.39
25955279	-0.237134	1.78687	1.22203	1.29304	1.40168	1.62478	1.7004	1.49749	1.53785	1.2947	48.4	43.76	1.61134	1.71043	1.19852	1.85819	20.96
26033273	-0.0458861	1.85341	1.13319	1.19924	1.44544	1.56225	1.86818	1.52634	1.44391	1.24689	100	49.29	1.41159	1.71469	1.11438	1.98874	29.84
26053489	-0.111095	1.79811	1.09838	1.17024	1.4307	1.55482	1.86285	1.51272	1.41896	1.23278	91.23	53.61	1.36403	1.65653	1.05407	1.93998	30.42
26070997	-0.129029	1.74637	1.07145	1.15196	1.41639	1.54908	1.84788	1.49862	1.4028	1.22528	2.88	47.05	1.32748	1.60531	1.00775	1.89288	36.82
26110458	-0.17526	1.67287	1.04611	1.17162	1.38648	1.53133	1.75668	1.46564	1.39959	1.2421	95.22	46.8	1.29693	1.54752	0.995529	1.85133	43.99
26307640	-0.3143	1.59199	1.09929	1.248	1.38194	1.49342	1.5316	1.44611	1.50391	1.26762	100	39.49	1.38989	1.61305	1.18646	1.58404	29.87
26332782	-0.329097	1.54153	1.04252	1.22011	1.36505	1.49481	1.47357	1.41668	1.45089	1.22407	100	41.95	1.36248	1.58448	1.16991	1.5463	25.75
26356303	-0.257534	1.47409	0.928453	1.15376	1.30939	1.4879	1.3991	1.36364	1.3664	1.1361	100	39.12	1.26928	1.52849	1.11703	1.51462	13.51
26389755	0.00051204	1.40083	0.884408	1.11462	1.27328	1.46522	1.33468	1.32294	1.3127	1.09793	54.55	47.83	1.22087	1.47454	1.12282	1.45333	10.67
26425269	-0.333323	1.36409	1.04723	1.17463	1.32066	1.41488	1.33357	1.34249	1.3652	1.20908	100	44.43	1.33857	1.46947	1.28171	1.36948	29.4
26457757	-0.180888	1.29676	1.20177	1.23018	1.36394	1.35749	1.37398	1.33443	1.39703	1.30925	100	37.83	1.38751	1.43751	1.34534	1.29104	18.59
26472162	-0.225761	1.26302	1.2672	1.25267	1.38015	1.3308	1.39772	1.32752	1.41026	1.35065	39.76	43.82	1.39526	1.4183	1.35818	1.2568	20.1
26525701	0.0555772	1.07893	1.23297	1.16451	1.25186	1.1098	1.3844	1.25253	1.26766	1.16494	100	46.76	1.18581	1.30427	1.13132	1.19713	23.44
26540152	0.123192	1.03453	1.21543	1.14509	1.20869	1.04911	1.35736	1.23081	1.21697	1.09308	100	54.14	1.12783	1.28344	1.0806	1.18328	10.55
26554082	0.0918435	0.975829	1.20467	1.13535	1.14972	0.958511	1.29257	1.2044	1.14919	0.990084	100	59.74	1.05799	1.26649	1.04645	1.15763	5.12
26574412	0.0426526	0.910455	1.19654	1.13303	1.08128	0.854491	1.20344	1.17729	1.07293	0.868163	100	49.27	0.978891	1.25334	1.0266	1.12607	22.8
26589226	-0.00246879	0.849061	1.19182	1.13453	1.01945	0.77106	1.12811	1.15276	1.00427	0.760636	100	52.56	0.900009	1.23844	1.01083	1.09472	7.7
26607791	0.0525232	0.77927	1.19403	1.14423	0.957858	0.708493	1.06017	1.12413	0.929807	0.655001	100	51.28	0.80764	1.22094	0.996801	1.05574	22.1
26627945	0.0151833	0.704485	1.20251	1.16459	0.894981	0.659565	0.991283	1.09091	0.848191	0.544947	100	42.26	0.70654	1.20513	0.991116	1.00841	18.11
26646006	-0.0140672	0.649764	1.20296	1.17771	0.840272	0.61978	0.951607	1.06296	0.784602	0.454023	100	50.32	0.618608	1.18216	0.978667	0.969078	14.03
26657470	-0.102757	0.625582	1.19852	1.18171	0.808425	0.597041	0.946698	1.04846	0.755978	0.408319	83.28	56.23	0.564392	1.16002	0.964417	0.949862	6.11
26682706	-0.126704	0.574792	1.18282	1.18965	0.724081	0.544081	0.966407	1.0142	0.693768	0.300894	100	47.69	0.415294	1.08848	0.917493	0.906361	14.75
26701229	0.0394788	0.558222	1.17427	1.19015	0.684011	0.524887	0.977013	1.00091	0.662078	0.24555	100	51.65	0.359468	1.05933	0.894541	0.8886	20.77
26717087	0.0474525	0.562394	1.16762	1.1841	0.653395	0.514503	0.980807	0.997242	0.640229	0.19965	77.16	48.46	0.361241	1.05576	0.879105	0.877827	18.16
26734911	-0.166187	0.579541	1.161	1.17356	0.633022	0.516576	0.985525	0.999653	0.627931	0.166085	0	44.25	0.393779	1.0625	0.869512	0.872599	21.43
26760403	-0.0135706	0.609381	1.14976	1.15307	0.646599	0.576153	0.99522	1.01135	0.621828	0.156564	8.77	53.91	0.449754	1.06395	0.875925	0.882508	13.39
26772771	0.0552634	0.628826	1.14378	1.13511	0.6817	0.646873	0.996693	1.02698	0.621266	0.172896	100	51.17	0.490739	1.06141	0.891867	0.903166	28.96
26787637	0.151492	0.650897	1.13597	1.11513	0.727649	0.729732	0.999296	1.04448	0.624108	0.200766	100	55.73	0.535846	1.05908	0.911456	0.928556	19.22
26801991	0.0198381	0.674787	1.12325	1.09721	0.779661	0.813572	1.00941	1.05754	0.6338	0.241641	62.08	55.16	0.576251	1.05666	0.930979	0.952489	21.27
26819818	0.00309796	0.705136	1.09372	1.08201	0.852087	0.907386	1.04564	1.05479	0.660573	0.318286	0	52.61	0.606221	1.05003	0.951283	0.971797	28.69
26854573	-0.0735908	0.772381	1.02066	1.06384	1.02069	1.09855	1.15215	1.02576	0.746285	0.524462	76.04	50.93	0.647019	1.03253	0.990995	1.00024	35.12
26883208	-0.0749414	0.821637	1.01025	1.0818	1.08761	1.19541	1.18168	1.04239	0.838976	0.650592	0	47.61	0.673026	1.05554	1.00375	1.00497	33.03
26931478	-0.050078	0.909305	1.03631	1.15104	1.14507	1.27833	1.1972	1.1097	1.02436	0.83764	100	42.62	0.716513	1.13904	1.03743	1.01376	22.93
26960725	-0.0974066	1.03097	1.06202	1.22408	1.22103	1.30839	1.2499	1.16714	1.14416	0.970249	100	46.65	0.828294	1.19496	1.13167	1.11126	17.78
26976126	0.118948	1.09422	1.08284	1.26249	1.26827	1.33179	1.28281	1.19702	1.19462	1.03813	100	43.89	0.896243	1.22294	1.18209	1.16692	8.38
26990533	-0.0714112	1.14837	1.10663	1.29884	1.32792	1.36951	1.32309	1.21979	1.23003	1.10927	100	45.68	0.971023	1.24891	1.23022	1.21558	15.52
27016004	-0.0554236	1.24931	1.15446	1.36624	1.45741	1.45284	1.41426	1.25434	1.28013	1.24579	100	49.14	1.13224	1.29975	1.32415	1.31223	20.92
27042356	-0.150064	1.33325	1.20604	1.39027	1.52876	1.51527	1.4767	1.28885	1.29914	1.30794	100	47.44	1.25072	1.34786	1.37243	1.41378	25.24
27060881	-0.0565218	1.37888	1.26509	1.38229	1.54405	1.54856	1.4953	1.32067	1.27887	1.30003	100	44.26	1.31047	1.37893	1.38111	1.4929	14.84
27090413	0.178996	1.45021	1.30034	1.34427	1.54386	1.59766	1.53708	1.34563	1.28925	1.28086	100	49.24	1.36138	1.42381	1.36481	1.60307	12.68
27106565	0.0740814	1.49093	1.2787	1.3053	1.5288	1.62262	1.57094	1.34054	1.3224	1.26363	42.42	54.97	1.3666	1.4462	1.33866	1.65631	19.64
27128983	-0.100271	1.54885	1.22369	1.23387	1.4923	1.65295	1.62234	1.32692	1.37908	1.23056	20.05	49.46	1.35786	1.47858	1.28491	1.72809	31.51
27144851	-0.0044887	1.56744	1.18332	1.19537	1.46583	1.65753	1.63938	1.32241	1.4029	1.21614	69.86	51.23	1.33903	1.49231	1.24744	1.7469	19.61
27158825	0.175763	1.56162	1.12545	1.15779	1.43091	1.6504	1.63729	1.31351	1.41852	1.20194	49.66	56.38	1.29486	1.4961	1.19724	1.73263	17.44
27175058	-0.100696	1.54933	1.06962	1.12631	1.39704	1.63764	1.63139	1.30563	1.43099	1.19218	100	54.59	1.24633	1.49731	1.1498	1.70734	14.56
27195019	-0.0613045	1.54897	1.0263	1.1021	1.36595	1.61647	1.64057	1.30784	1.44987	1.19576	54.88	50.72	1.20322	1.50694	1.11273	1.68533	32.92
27210805	0.391691	1.58045	1.04907	1.11156	1.36477	1.58812	1.67756	1.33294	1.46926	1.22606	37.34	52.24	1.2089	1.53075	1.13126	1.69129	29.55
27231426	-0.0400307	1.63831	1.11893	1.14631	1.37738	1.53329	1.74088	1.38312	1.49414	1.28551	6.67	49.15	1.23737	1.57022	1.19079	1.70548	30.96
27281889	0.0113795	1.77291	1.23292	1.21025	1.41865	1.53103	1.88949	1.46352	1.5438	1.36214	100	52.87	1.32397	1.61276	1.2951	1.81956	10.78
27296589	0.112121	1.81462	1.25674	1.22853	1.43844	1.56962	1.93897	1.47922	1.55794	1.37099	97.89	46.17	1.36607	1.61335	1.31919	1.87921	19.9
27311704	0.221218	1.82952	1.26631	1.23907	1.45069	1.59766	1.96886	1.48811	1.5623	1.3699	100	55.67	1.39723	1.6112	1.32832	1.91815	8.86
27328288	0.291193	1.79952	1.25388	1.23732	1.45298	1.62165	1.97422	1.48546	1.55051	1.34628	1.59	51.02	1.41688	1.60113	1.31206	1.9444	33.25
27342221	0.0716336	1.75575	1.23286	1.22871	1.44956	1.6399	1.96348	1.47565	1.5332	1.31583	0	48.37	1.42322	1.58819	1.28687	1.95862	27.76
27362860	0.00333767	1.6809	1.1915	1.21211	1.44091	1.66137	1.93366	1.45799	1.4976	1.26313	100	43.5	1.42629	1.56586	1.24266	1.96068	27.54
27386873	0.233516	1.63386	1.15444	1.20307	1.43324	1.65541	1.89683	1.44855	1.46029	1.22917	87.71	54.31	1.42829	1.55574	1.21609	1.9128	23.9
27403550	-0.036008	1.59221	1.11782	1.19624	1.42464	1.63494	1.85321	1.43938	1.42362	1.20357	98.32	46.2	1.42912	1.55217	1.19526	1.84186	40.27
27432268	-0.0990763	1.54939	1.06448	1.1891	1.41352	1.5978	1.78937	1.43237	1.37574	1.17811	33.73	47.99	1.42064	1.53815	1.17054	1.7239	39.3
27452609	0.0707053	1.56717	1.03364	1.18719	1.41027	1.58028	1.76302	1.44247	1.35974	1.17938	94.25	54.65	1.39748	1.51194	1.16399	1.66061	6.87
27643365	-0.147165	1.26892	1.29566	1.27483	1.33922	1.51595	1.63922	1.40845	1.36081	1.24911	0	42.47	1.09141	1.17068	1.28446	1.37163	7.73
27653014	-0.155202	1.21053	1.29603	1.27004	1.31895	1.49914	1.584	1.37661	1.3346	1.22053	65.58	46.04	1.05113	1.14904	1.27849	1.34456	7.73
27674345	-0.124614	1.09791	1.2985	1.25947	1.27295	1.45513	1.4703	1.3138	1.27957	1.15887	100	44.32	0.970308	1.10499	1.26414	1.30125	20.52
27705664	-0.0688717	0.999921	1.31532	1.24395	1.19814	1.35542	1.32218	1.24815	1.19519	1.07367	79.9	42.26	0.867419	1.05551	1.22723	1.30587	14.26
27724068	0.0138577	0.959471	1.32037	1.2357	1.15593	1.29439	1.24553	1.21449	1.14741	1.02289	100	40.71	0.810812	1.03103	1.20344	1.32339	25.21
27740937	-0.240211	0.919495	1.30825	1.22766	1.11852	1.24493	1.18742	1.18006	1.1119	0.966603	100	41.94	0.760191	1.00649	1.18694	1.34521	26.97
27764738	-0.146456	0.891321	1.26553	1.21445	1.07952	1.19546	1.14659	1.14354	1.09157	0.888329	100	39.24	0.716623	0.985241	1.17562	1.40242	23.78
27793441	-0.176128	0.836445	1.24082	1.21719	1.025	1.12041	1.08514	1.08704	1.05803	0.801937	21.04	50.9	0.669914	0.93992	1.16917	1.42272	30.11
27827555	-0.0763455	0.730307	1.29952	1.27552	0.965624	1.02044	0.972816	0.999994	1.00192	0.746697	0	42.9	0.630403	0.85328	1.18418	1.32521	18.52
27852401	-0.0653841	0.633898	1.34202	1.29998	0.906424	0.940887	0.896051	0.941689	0.938152	0.703935	83.43	40.56	0.592647	0.781696	1.17316	1.22775	17.21
27884105	-0.0627592	0.443825	1.43566	1.30552	0.780516	0.79131	0.791583	0.863976	0.783813	0.648768	100	41.38	0.543673	0.645106	1.1113	1.02096	16.9
27902237	-0.0473685	0.34949	1.4531	1.29741	0.704628	0.706074	0.733111	0.824092	0.698805	0.60312	100	40.39	0.483505	0.570297	1.07656	0.917034	21.9
27924144	-0.270473	0.220212	1.39347	1.25721	0.577625	0.577967	0.645429	0.776639	0.575032	0.497729	100	40.47	0.306419	0.460935	1.02286	0.793223	25.3
27948851	-0.308971	0.0886867	1.29746	1.20104	0.435575	0.442028	0.549143	0.722688	0.447716	0.366904	100	38.67	0.0955644	0.350665	0.957017	0.66753	15.04
27971423	-0.169267	-0.0306409	1.23749	1.16075	0.298696	0.302558	0.434793	0.631259	0.333003	0.236331	100	38.9	-0.0515562	0.252213	0.881884	0.515024	11.29
28006832	-0.221235	-0.186681	1.17119	1.11331	0.0965087	0.0854091	0.241432	0.451215	0.17038	0.0362248	100	38.77	-0.222208	0.115293	0.761588	0.255962	16.09
28030388	-0.27496	-0.301132	1.15848	1.06678	-0.0437516	-0.0196907	0.138442	0.337616	0.0483607	-0.101624	100	37.22	-0.26838	0.0425321	0.664718	0.102111	11.44
28048253	-0.27496	-0.369956	1.16768	1.03709	-0.125689	-0.0664768	0.0862757	0.268972	-0.0259355	-0.184263	100	38.41	-0.262392	0.0101807	0.600432	0.0168513	2.94
28068404	-0.27967	-0.452565	1.18103	1.01004	-0.221969	-0.139298	0.0320863	0.202215	-0.118233	-0.284294	100	35.16	-0.282043	-0.0370173	0.537794	-0.0783176	6.19
28086398	-0.270148	-0.508676	1.18266	0.997255	-0.288877	-0.206942	0.00750212	0.182799	-0.187389	-0.353842	100	34.85	-0.345093	-0.0801433	0.517415	-0.124025	1.54
28118180	-0.320863	-0.590528	1.18403	0.985495	-0.39409	-0.335802	-0.011193	0.182244	-0.296237	-0.467098	100	37.49	-0.483254	-0.164579	0.506387	-0.182506	10.63
28144731	-0.282607	-0.63368	1.21191	1.00178	-0.45867	-0.478951	-0.0234943	0.178529	-0.359191	-0.553068	100	39.22	-0.558766	-0.254388	0.499071	-0.266263	25.74
28163494	-0.266639	-0.656541	1.24322	1.02585	-0.49109	-0.587721	-0.0252516	0.180807	-0.394078	-0.607148	100	36.45	-0.602491	-0.320603	0.501631	-0.330369	14.86
28190878	-0.0994401	-0.680713	1.28556	1.05936	-0.50296	-0.670233	-0.0153098	0.187032	-0.411269	-0.649828	100	39.56	-0.628201	-0.376716	0.512592	-0.39528	11.44
28211242	-0.225184	-0.690984	1.32116	1.08705	-0.492819	-0.702548	-0.00155641	0.195143	-0.402073	-0.663347	100	38.16	-0.627151	-0.405847	0.526447	-0.432983	7.07
28226545	-0.289401	-0.691217	1.34832	1.11411	-0.472721	-0.705912	0.0212506	0.208591	-0.382499	-0.65712	100	41.23	-0.625152	-0.411792	0.539115	-0.452191	18.97
28238620	-0.129166	-0.684866	1.3696	1.14132	-0.447631	-0.689649	0.049253	0.222521	-0.357518	-0.635777	100	38.61	-0.627848	-0.399869	0.549245	-0.461488	13.34
28260907	-0.256464	-0.660476	1.41225	1.2046	-0.379551	-0.621896	0.119067	0.251629	-0.289192	-0.563581	100	40.87	-0.636189	-0.348051	0.570677	-0.472338	24.89
28275864	-0.331015	-0.637364	1.43051	1.24436	-0.325875	-0.56032	0.174991	0.281539	-0.239441	-0.509323	100	41.75	-0.635209	-0.302281	0.587614	-0.462766	22.67
28299518	-0.115962	-0.587737	1.42604	1.29763	-0.224669	-0.430656	0.290786	0.370028	-0.163116	-0.422409	100	39.28	-0.604567	-0.210776	0.628519	-0.393818	9.71
28312171	-0.0789812	-0.561798	1.41597	1.32124	-0.17373	-0.359625	0.352063	0.421622	-0.129715	-0.379036	100	40.91	-0.58097	-0.160847	0.652729	-0.347197	27.37
28341378	-0.196121	-0.475346	1.35858	1.35091	-0.0295558	-0.163298	0.517133	0.574953	-0.0312133	-0.280783	100	42.79	-0.494579	-0.0233032	0.707594	-0.180204	17.26
28357097	-0.205077	-0.412919	1.28635	1.32606	0.0597627	-0.0437036	0.604237	0.681459	0.0280577	-0.252397	100	44.52	-0.421423	0.0538237	0.725072	-0.0353328	19.77
28369970	-0.218524	-0.352373	1.21192	1.29275	0.13986	0.0634093	0.679997	0.778962	0.0823342	-0.233968	100	41.37	-0.353406	0.121565	0.735965	0.105732	18.98
28394148	-0.0887316	-0.260885	1.12872	1.25263	0.236698	0.184223	0.781809	0.883106	0.168103	-0.203001	100	47.29	-0.287893	0.205915	0.74223	0.269823	15.09
28410290	0.020298	-0.184668	1.08684	1.22199	0.287125	0.230694	0.848544	0.921305	0.243893	-0.178479	52.73	51.18	-0.27029	0.253812	0.732362	0.357258	17.69
28429004	-0.0265227	-0.102302	1.0514	1.18968	0.328462	0.256828	0.91319	0.943028	0.326147	-0.15462	0	54.31	-0.265096	0.29603	0.715699	0.429377	18.74
28446135	0.000402864	-0.0547601	1.04241	1.18162	0.344272	0.257121	0.950373	0.941564	0.371461	-0.139723	0	50.4	-0.273499	0.315894	0.706934	0.4424	14.34
28459224	0.122527	-0.0460423	1.05847	1.19462	0.333545	0.236488	0.954042	0.916453	0.37253	-0.132004	0	52.5	-0.292429	0.311043	0.707384	0.405486	15.87
28604267	-0.0388183	-0.434365	1.25722	1.41697	0.0877756	-0.0860868	0.694951	0.732747	0.149306	-0.408454	100	46.43	-0.513713	0.154312	0.595441	-0.224209	19.46
28618365	-0.019958	-0.413097	1.18502	1.40315	0.101394	-0.0654404	0.690816	0.742069	0.11775	-0.433899	100	49.37	-0.534762	0.170112	0.531383	-0.24146	16.6
28639520	-0.018079	-0.35613	1.06204	1.37398	0.131736	-0.0167267	0.694522	0.757868	0.0756898	-0.457389	100	43.8	-0.559561	0.195083	0.432023	-0.259552	22.5
28660426	0.0979157	-0.304017	0.966491	1.34739	0.162918	0.0421549	0.708486	0.765643	0.0737634	-0.455899	100	51.29	-0.555909	0.203407	0.35219	-0.285957	16.75
28678235	0.130393	-0.25224	0.884649	1.32156	0.19869	0.121541	0.740591	0.762333	0.104945	-0.436072	100	47.41	-0.524571	0.192438	0.287644	-0.327034	11.55
28695227	0.0507305	-0.204347	0.823376	1.29888	0.232759	0.192531	0.775585	0.760386	0.145974	-0.407945	100	46.42	-0.489192	0.18082	0.239817	-0.358224	8.19
28707933	-0.103446	-0.166119	0.787565	1.28177	0.259333	0.237335	0.801975	0.765279	0.182799	-0.379371	100	51.42	-0.463456	0.177672	0.209135	-0.369	17.26
28725336	-0.120298	-0.100723	0.755663	1.25259	0.296357	0.280812	0.844724	0.781427	0.255654	-0.319993	1.18	42.3	-0.426641	0.174482	0.180909	-0.365893	25.59
28752737	-0.00237564	0.00939322	0.729941	1.20783	0.362473	0.347551	0.916035	0.817564	0.400166	-0.197705	0	48.68	-0.364406	0.175914	0.145872	-0.339223	21.48
28778696	-0.0834007	0.0374811	0.746236	1.2153	0.421913	0.424648	0.942216	0.854772	0.491341	-0.109221	0	46.74	-0.327999	0.21287	0.108776	-0.302649	35.08
28801843	-0.254846	0.0344004	0.779957	1.23951	0.469516	0.491574	0.947115	0.88813	0.549015	-0.0430176	0	42.76	-0.301466	0.259853	0.0802381	-0.259588	30.06
28822914	-0.254843	0.0448297	0.791756	1.2485	0.509801	0.568932	0.931757	0.900281	0.570463	0.00243945	18.82	45.12	-0.270694	0.301754	0.0476586	-0.201374	14.25
28853429	-0.323495	0.0593533	0.776418	1.24694	0.552142	0.703196	0.86795	0.879908	0.541514	0.0284583	100	37.32	-0.227654	0.369203	-0.00326948	-0.0744573	19.52
28877516	-0.331381	0.0800656	0.780233	1.24109	0.589126	0.79969	0.823928	0.863597	0.505999	0.0469496	93.01	34.76	-0.182228	0.396261	-0.033577	-0.00483766	5.75
28900480	-0.36035	0.12398	0.783359	1.21226	0.638074	0.883904	0.788883	0.84803	0.456524	0.0682968	100	39.93	-0.11146	0.386907	-0.0405716	0.0379155	41.62
28926737	-0.312191	0.154663	0.820229	1.19985	0.674212	0.932816	0.75275	0.834581	0.399067	0.0796151	100	40.11	-0.0672916	0.364716	-0.0559536	0.0364004	40.92
28987633	-0.242975	0.0277005	1.18695	1.40368	0.619317	0.777106	0.667068	0.843728	0.27516	0.0278542	100	41.72	-0.231871	0.301077	-0.202464	-0.285062	33.89
29017864	-0.274805	-0.00437232	1.27753	1.42586	0.500039	0.654537	0.693082	0.845924	0.231467	-0.079407	100	39.52	-0.324058	0.258125	-0.245699	-0.424465	16.67
29057924	0.0903285	-0.0362448	1.33778	1.38444	0.310795	0.462673	0.767571	0.845727	0.180397	-0.259493	100	51.14	-0.407498	0.202111	-0.302794	-0.578357	29.41
29078948	-0.00839339	-0.0405856	1.3201	1.30815	0.21787	0.372156	0.825376	0.846796	0.161823	-0.357829	100	53.13	-0.39135	0.178545	-0.323887	-0.615572	14.6
29095930	0.0204206	-0.0602407	1.3092	1.26072	0.144626	0.289436	0.855401	0.84155	0.133413	-0.426594	100	51.57	-0.389337	0.164098	-0.350732	-0.646572	12.44
29113363	-0.0277158	-0.111003	1.32019	1.24525	0.0727063	0.181361	0.861457	0.828352	0.080813	-0.479284	100	49.97	-0.41772	0.160082	-0.403598	-0.687284	14.65
29133887	-0.138241	-0.193376	1.34528	1.24775	-0.00920981	0.0374042	0.852664	0.806867	0.00334607	-0.527678	19.38	47.14	-0.469419	0.166599	-0.487456	-0.737561	7.82
29146601	-0.094226	-0.249142	1.3542	1.25316	-0.0672687	-0.0530968	0.83664	0.78777	-0.0489727	-0.559628	100	51.52	-0.504321	0.166919	-0.53962	-0.775966	11.86
29173464	-0.137009	-0.363806	1.33316	1.27467	-0.198026	-0.218271	0.773044	0.739698	-0.153714	-0.620854	59.25	41.94	-0.567825	0.15731	-0.623223	-0.880448	11.62
29190687	-0.190361	-0.458465	1.30073	1.29931	-0.305499	-0.343352	0.703462	0.692771	-0.241378	-0.665006	100	43.23	-0.618692	0.144428	-0.683461	-0.971824	8.07
29206276	-0.220667	-0.523773	1.27751	1.31126	-0.389487	-0.433484	0.645634	0.645064	-0.312036	-0.707497	100	36.66	-0.659595	0.120925	-0.729106	-1.03015	10.58
29228280	-0.198264	-0.580968	1.25407	1.30746	-0.484894	-0.518006	0.574766	0.567955	-0.39323	-0.775975	100	36.57	-0.703798	0.0631805	-0.775623	-1.06792	11.51
29243159	-0.0564099	-0.614915	1.23357	1.29664	-0.554175	-0.56828	0.516554	0.498957	-0.452643	-0.834446	100	35.89	-0.733658	0.0063767	-0.804873	-1.08148	11.03
29265095	-0.112068	-0.655159	1.2058	1.27667	-0.647006	-0.63631	0.432681	0.399886	-0.539569	-0.911778	68.65	39.11	-0.781099	-0.064445	-0.849017	-1.08831	7.61
29275149	-0.0614086	-0.665708	1.19884	1.26877	-0.680134	-0.659551	0.399657	0.360427	-0.577764	-0.939533	100	39.99	-0.805492	-0.0855023	-0.868048	-1.0801	16.33
29297298	0.0574785	-0.679618	1.19249	1.247	-0.760117	-0.708909	0.310487	0.250922	-0.68716	-1.01153	100	51.92	-0.883184	-0.137537	-0.920541	-1.03035	5.96
29312811	-0.0354494	-0.692602	1.18973	1.23217	-0.810129	-0.749298	0.255612	0.187628	-0.750253	-1.05197	100	49.4	-0.930528	-0.173104	-0.957359	-1.01361	19.59
29327644	-0.14455	-0.719562	1.1847	1.21586	-0.867352	-0.815986	0.201299	0.133811	-0.802852	-1.08859	100	52.66	-0.970887	-0.215594	-1.00051	-1.0391	13.67
29342699	-0.269084	-0.751782	1.18387	1.20027	-0.927061	-0.9014	0.151195	0.0913725	-0.844981	-1.1215	100	47.12	-1.00497	-0.257715	-1.0453	-1.10033	14.94
29358178	0.0215373	-0.792202	1.18006	1.18121	-0.994251	-1.00139	0.0941668	0.0447105	-0.888392	-1.15495	100	49.78	-1.0398	-0.308041	-1.09833	-1.18039	0.63
29370408	-0.0693087	-0.824507	1.16724	1.1641	-1.03949	-1.06216	0.0487625	0.00339498	-0.920849	-1.17497	100	43.6	-1.06315	-0.34994	-1.13934	-1.22517	14.18
29386403	-0.0703373	-0.864203	1.14134	1.13874	-1.07669	-1.09874	6.66E-05	-0.0490522	-0.952738	-1.18692	100	45.81	-1.08024	-0.405422	-1.18448	-1.24147	14.67
29404430	-0.14362	-0.909314	1.10365	1.10457	-1.10529	-1.11781	-0.0496013	-0.10534	-0.978433	-1.18846	100	47.13	-1.08878	-0.469846	-1.23155	-1.23719	14.61
29418587	-0.10606	-0.936184	1.06494	1.07823	-1.11977	-1.12485	-0.08696	-0.143363	-0.991551	-1.18213	100	46.28	-1.09216	-0.508272	-1.26148	-1.22362	22.56
29432967	-0.0862856	-0.951694	1.01025	1.05347	-1.12274	-1.11952	-0.126195	-0.173683	-0.995718	-1.16466	100	45.97	-1.09293	-0.523344	-1.28336	-1.194	11.87
29446311	-0.137626	-0.959843	0.942157	1.03023	-1.11111	-1.09345	-0.1651	-0.197125	-0.990056	-1.13494	100	43.8	-1.08907	-0.518071	-1.2987	-1.1444	6.28
29457924	-0.23537	-0.963855	0.871704	1.009	-1.09731	-1.06456	-0.202113	-0.219664	-0.982842	-1.10333	100	44.65	-1.0854	-0.511594	-1.31109	-1.09634	27.09
29471026	-0.0685674	-0.965706	0.815422	0.992552	-1.09298	-1.05071	-0.231956	-0.243624	-0.981569	-1.08167	100	46.76	-1.08631	-0.519989	-1.32199	-1.07263	12.05
29492752	-0.263886	-0.95911	0.731944	0.968644	-1.11113	-1.07664	-0.275764	-0.296478	-0.995199	-1.06135	100	43.04	-1.10894	-0.580413	-1.34065	-1.10237	21.89
29510143	-0.299143	-0.945434	0.671605	0.950861	-1.1324	-1.11399	-0.302148	-0.338168	-1.00929	-1.05109	100	42.78	-1.12909	-0.640515	-1.35098	-1.14709	17.36
29523073	-0.158142	-0.93497	0.631919	0.936858	-1.14553	-1.13176	-0.315262	-0.365131	-1.01749	-1.04571	100	43.84	-1.13	-0.67857	-1.35505	-1.1628	13.68
29539220	-0.263335	-0.920725	0.597732	0.921283	-1.15795	-1.13064	-0.31993	-0.392071	-1.02558	-1.04413	100	38.79	-1.10742	-0.71222	-1.35386	-1.15119	6.75
29555912	-0.140745	-0.89749	0.563217	0.903593	-1.17412	-1.11404	-0.315438	-0.426047	-1.038	-1.04746	100	45	-1.06055	-0.755149	-1.34621	-1.11784	9.69
29569704	-0.251445	-0.883519	0.539375	0.894167	-1.18193	-1.10233	-0.309638	-0.446763	-1.04637	-1.04981	100	39.95	-1.02925	-0.786563	-1.33958	-1.09284	7.99
29587371	-0.0153026	-0.879273	0.510468	0.891527	-1.17832	-1.10293	-0.303674	-0.459401	-1.05123	-1.04855	100	41.89	-1.01117	-0.821704	-1.33664	-1.07464	4.09
29599141	-0.277092	-0.881927	0.497863	0.894729	-1.1686	-1.10856	-0.298334	-0.45954	-1.04989	-1.04711	100	44.27	-1.00297	-0.838076	-1.33888	-1.06483	5.8
29610681	-0.0629911	-0.887415	0.485021	0.899496	-1.15512	-1.11539	-0.291272	-0.455405	-1.04574	-1.04479	100	39.71	-0.995904	-0.853503	-1.34061	-1.05481	4.38
29629105	-0.233558	-0.899758	0.457663	0.90307	-1.13546	-1.11909	-0.278669	-0.441528	-1.03402	-1.03764	100	39.56	-0.994048	-0.874869	-1.32941	-1.04381	16.26
29644159	-0.205274	-0.913642	0.427478	0.899866	-1.12754	-1.10941	-0.269629	-0.425922	-1.0186	-1.02333	100	44.63	-1.02123	-0.891327	-1.29935	-1.05009	6.69
29658755	-0.094404	-0.9296	0.398895	0.896564	-1.12161	-1.09674	-0.261367	-0.408232	-1.00122	-1.00581	100	47.55	-1.06402	-0.905882	-1.26377	-1.06463	9.36
29673468	-0.267127	-0.945104	0.368032	0.891114	-1.11601	-1.08208	-0.251707	-0.386335	-0.985111	-0.991307	100	43.47	-1.10296	-0.916593	-1.22225	-1.07767	10.51
29689630	-0.150881	-0.956523	0.329829	0.879518	-1.11011	-1.06357	-0.239743	-0.355433	-0.973857	-0.9886	100	43.29	-1.11251	-0.915422	-1.16979	-1.0766	7.44
29703538	-0.181878	-0.964328	0.279628	0.859201	-1.10576	-1.03223	-0.232186	-0.312307	-0.961431	-0.995871	100	40.39	-1.08679	-0.891644	-1.09688	-1.05748	5.78
29721905	-0.263327	-0.970608	0.226952	0.834881	-1.10324	-0.996922	-0.219901	-0.261492	-0.952769	-1.01024	100	40.86	-1.04373	-0.859869	-1.01573	-1.03585	2.66
29733963	-0.312063	-0.973071	0.209529	0.824975	-1.1033	-0.986164	-0.205007	-0.238031	-0.955963	-1.02037	100	41.45	-1.02365	-0.851	-0.984898	-1.03415	18.77
29758319	-0.289731	-0.982713	0.226847	0.814627	-1.11105	-1.0124	-0.136994	-0.202644	-1.00527	-1.06976	100	34.89	-0.989591	-0.870431	-0.984063	-1.0938	6.8
29780106	-0.180002	-0.987101	0.260384	0.813192	-1.12102	-1.05328	-0.0669607	-0.179784	-1.05945	-1.11551	100	45.07	-0.968526	-0.893986	-0.99992	-1.15441	18.3
29797245	-0.153464	-0.977309	0.266739	0.816019	-1.12523	-1.06268	-0.0328074	-0.166323	-1.07335	-1.11681	100	43.63	-0.971307	-0.891357	-0.989214	-1.15001	7.96
29808287	-0.239904	-0.962727	0.270109	0.819732	-1.12833	-1.06385	-0.00593474	-0.155779	-1.07717	-1.10406	100	44.32	-0.984725	-0.883922	-0.980497	-1.12863	10.4
29821291	-0.109041	-0.943764	0.273272	0.826045	-1.13219	-1.06436	0.0191478	-0.148606	-1.07876	-1.08545	100	44.08	-1.00081	-0.872381	-0.967584	-1.09554	18.73
29837729	-0.140304	-0.926573	0.275184	0.837403	-1.1374	-1.07081	0.0251938	-0.15748	-1.08092	-1.07273	100	44.92	-1.00284	-0.857468	-0.942332	-1.05765	19.47
29853523	-0.256747	-0.912523	0.265291	0.858467	-1.14451	-1.08429	-0.0115718	-0.196816	-1.08016	-1.06782	100	44.08	-0.983445	-0.841031	-0.887081	-1.00672	9.14
29866798	-0.350657	-0.9037	0.255381	0.875476	-1.14931	-1.09436	-0.0492374	-0.231731	-1.07834	-1.06621	100	42.21	-0.965365	-0.828424	-0.844095	-0.969155	14.05
29882248	-0.191493	-0.892809	0.247028	0.900779	-1.15496	-1.11066	-0.106801	-0.284646	-1.07853	-1.06967	100	43.7	-0.933423	-0.804044	-0.79341	-0.923649	6.09
29890509	-0.127591	-0.889775	0.249341	0.909504	-1.15619	-1.1178	-0.125732	-0.303339	-1.08105	-1.07449	100	45.95	-0.919121	-0.791734	-0.784706	-0.914679	20.12
29906249	-0.149384	-0.88476	0.265846	0.928396	-1.15727	-1.14047	-0.174088	-0.355863	-1.09126	-1.096	100	43.46	-0.873826	-0.759946	-0.783186	-0.915933	5.58
29919512	-0.103179	-0.883197	0.285866	0.943485	-1.15594	-1.1617	-0.218535	-0.404576	-1.10059	-1.11951	100	39.49	-0.828692	-0.728174	-0.79238	-0.925493	5.71
29940876	-0.29462	-0.888712	0.309604	0.960617	-1.14835	-1.17978	-0.273446	-0.455556	-1.10388	-1.14495	100	42.21	-0.776377	-0.674717	-0.805276	-0.918338	6.42
29955516	-0.178883	-0.905208	0.313485	0.966701	-1.13557	-1.16902	-0.296812	-0.455325	-1.09191	-1.14748	100	43.54	-0.761446	-0.625446	-0.807826	-0.868268	6.36
29976412	-0.219627	-0.936306	0.310639	0.967812	-1.11251	-1.13417	-0.314369	-0.42359	-1.06631	-1.13993	100	44.36	-0.759918	-0.551994	-0.813794	-0.771672	14.47
29989412	-0.246883	-0.950753	0.309355	0.966361	-1.09728	-1.11057	-0.323479	-0.403058	-1.04552	-1.13038	100	38.15	-0.767821	-0.506789	-0.818121	-0.714316	7.46
30000366	-0.142089	-0.953165	0.312145	0.964221	-1.08767	-1.09605	-0.332079	-0.396119	-1.02774	-1.12041	0	39.59	-0.781468	-0.477218	-0.821683	-0.682176	3.3
30061635	-0.114162	-0.921075	0.334239	0.945855	-1.04902	-1.0644	-0.34052	-0.372922	-0.914759	-1.04268	0	44.64	-0.910237	-0.375243	-0.836856	-0.636471	10.57
30091732	-0.119676	-0.881721	0.303886	0.95781	-0.99813	-1.11152	-0.292517	-0.338248	-0.824854	-1.00027	0	39.48	-0.916575	-0.319834	-0.830914	-0.767848	17.16
30109952	-0.121538	-0.855901	0.267463	0.949105	-0.939968	-1.10068	-0.261616	-0.29377	-0.737123	-0.948498	0	45.73	-0.889517	-0.289389	-0.80111	-0.83458	15.93
30124431	-0.149729	-0.833689	0.218054	0.936091	-0.869003	-1.06882	-0.230879	-0.232558	-0.64048	-0.888593	0	41.99	-0.842073	-0.267279	-0.75098	-0.896314	9.57
30146295	-0.239979	-0.802927	0.151189	0.910815	-0.77065	-1.00693	-0.189345	-0.145362	-0.501553	-0.798797	0.9	40.96	-0.762081	-0.241699	-0.680309	-0.961969	22.46
30180278	-0.139685	-0.73848	0.10132	0.831778	-0.64298	-0.839047	-0.138862	-0.0488253	-0.256653	-0.623356	0	47.84	-0.60303	-0.204359	-0.620278	-0.950788	31.28
30227854	-0.283534	-0.644734	0.0643302	0.685982	-0.512942	-0.641854	-0.0445384	0.0366798	0.051656	-0.37899	66.89	44.77	-0.399959	-0.161781	-0.605809	-0.828549	13.83
30243269	-0.226067	-0.627838	0.044858	0.643732	-0.491235	-0.638284	0.00966379	0.0593375	0.116223	-0.322743	0	45.23	-0.356272	-0.142748	-0.62025	-0.77278	22.34
30280683	-0.213201	-0.557476	-0.0388533	0.509215	-0.431324	-0.629088	0.132062	0.129241	0.249138	-0.210522	3.13	43.6	-0.324684	-0.114697	-0.637912	-0.66269	24.65
30298072	-0.106563	-0.509762	-0.0936773	0.437207	-0.401722	-0.634485	0.186886	0.169667	0.292013	-0.174105	0	45.45	-0.356957	-0.113118	-0.637437	-0.627897	10.21
30321352	-0.126129	-0.455131	-0.150275	0.332914	-0.366086	-0.622621	0.235095	0.204517	0.342616	-0.128824	100	44.38	-0.392579	-0.115453	-0.637748	-0.588878	20.92
30336664	-0.202499	-0.431623	-0.162568	0.254316	-0.349208	-0.581679	0.238889	0.207231	0.371767	-0.108933	100	48.45	-0.403027	-0.11394	-0.640632	-0.568903	14.4
30357432	0.0274816	-0.413208	-0.165598	0.162221	-0.335764	-0.524897	0.223366	0.195523	0.396272	-0.0948315	100	47.19	-0.409352	-0.114765	-0.645216	-0.55386	12.16
30374212	-0.23985	-0.40135	-0.175707	0.0855733	-0.324952	-0.494615	0.198132	0.172909	0.410075	-0.0754393	100	47.4	-0.406203	-0.129404	-0.649249	-0.54814	15.3
30389001	-0.150716	-0.398401	-0.185231	0.0234063	-0.319482	-0.486927	0.159817	0.138387	0.408634	-0.0540701	100	47.8	-0.389419	-0.156173	-0.657375	-0.55486	30.28
30411105	-0.0339769	-0.402039	-0.198933	-0.0620127	-0.31511	-0.488074	0.0834736	0.0733843	0.393348	-0.0191927	0	46.19	-0.356843	-0.20685	-0.671307	-0.575135	19.61
30432844	0.0154345	-0.397617	-0.233301	-0.134137	-0.302055	-0.496628	0.016294	0.019988	0.390338	0.0265412	0	48.05	-0.348906	-0.255415	-0.669014	-0.582647	17.97
30449172	-0.0747126	-0.377628	-0.287638	-0.192693	-0.282016	-0.520114	-0.0411526	-0.025155	0.401658	0.0837557	0	47.09	-0.361514	-0.305828	-0.650444	-0.573326	23.45
30470027	-0.252373	-0.360397	-0.363356	-0.252824	-0.255362	-0.54893	-0.109399	-0.0781581	0.417046	0.157141	0	43.94	-0.38276	-0.371522	-0.621671	-0.566731	14.71
30485237	-0.126432	-0.373235	-0.409501	-0.278781	-0.238792	-0.553036	-0.149586	-0.108011	0.421832	0.198893	0	46.49	-0.395198	-0.411916	-0.604677	-0.582412	7.91
30504700	-0.0791572	-0.41785	-0.468613	-0.287108	-0.212675	-0.549899	-0.193358	-0.140364	0.430208	0.25435	0.96	41.17	-0.421047	-0.460618	-0.57674	-0.63048	22.46
30527076	-0.118604	-0.477034	-0.529662	-0.292723	-0.190314	-0.53829	-0.238834	-0.171482	0.426892	0.299972	63.87	42.36	-0.443802	-0.50822	-0.548899	-0.683984	11.63
30561655	-0.292189	-0.587993	-0.597748	-0.320238	-0.201942	-0.482978	-0.303282	-0.193695	0.355109	0.279917	100	36.15	-0.402372	-0.562396	-0.546524	-0.722118	15.09
30601980	-0.279516	-0.637333	-0.653576	-0.404157	-0.239814	-0.432634	-0.389685	-0.264051	0.237905	0.246037	100	35.39	-0.416311	-0.597532	-0.55603	-0.71108	14.43
30646472	-0.422667	-0.559271	-0.699124	-0.540734	-0.266813	-0.39904	-0.485436	-0.390601	0.108007	0.216656	100	35.9	-0.521841	-0.607791	-0.555366	-0.649634	7.04
30686207	-0.273627	-0.423378	-0.759051	-0.593861	-0.160243	-0.32788	-0.513375	-0.42935	0.0648746	0.198282	100	38.31	-0.596992	-0.618523	-0.521336	-0.644337	5.17
30718043	-0.0877361	-0.376512	-0.80825	-0.635792	-0.0879542	-0.306435	-0.509128	-0.418416	0.0407858	0.178709	100	39.71	-0.59554	-0.638173	-0.498443	-0.642261	12.29
30739076	-0.00891711	-0.386774	-0.837314	-0.658808	-0.0462696	-0.307501	-0.486785	-0.379912	0.0331009	0.159955	0	48.83	-0.547332	-0.655524	-0.488196	-0.639383	15.46
30760442	-0.114483	-0.404705	-0.852651	-0.695926	-0.0418021	-0.322659	-0.49436	-0.386924	0.0191885	0.139902	0	50.23	-0.549401	-0.67969	-0.486294	-0.635495	11.12
30798486	-0.13253	-0.488169	-0.85018	-0.835312	-0.152734	-0.432908	-0.601602	-0.537593	-0.0282377	0.103015	8.59	46.56	-0.700418	-0.769741	-0.506887	-0.638475	5.49
30810736	3.82E-05	-0.509067	-0.850659	-0.867883	-0.179067	-0.452207	-0.629996	-0.574067	-0.0398379	0.0850627	100	50.38	-0.737102	-0.785042	-0.510214	-0.633699	12.86
30822071	-0.0330882	-0.528339	-0.847689	-0.897822	-0.204218	-0.457621	-0.661178	-0.607607	-0.049435	0.056613	100	47.05	-0.778163	-0.788642	-0.513925	-0.621231	10.07
30836923	-0.0722818	-0.54749	-0.838674	-0.926429	-0.233173	-0.454149	-0.697572	-0.643331	-0.0572182	0.0208469	100	50.46	-0.829376	-0.783309	-0.51995	-0.603368	4.58
30851889	-0.304345	-0.568377	-0.83299	-0.954441	-0.261687	-0.444674	-0.738015	-0.684552	-0.0680523	-0.0279081	100	41.64	-0.882002	-0.773564	-0.523822	-0.57939	8.13
30865952	-0.206057	-0.58087	-0.844029	-0.965693	-0.268099	-0.437739	-0.756646	-0.708737	-0.0793987	-0.0647207	100	41.21	-0.894387	-0.769276	-0.518437	-0.56264	13.73
30884897	-0.118136	-0.59709	-0.892212	-0.955106	-0.245368	-0.410003	-0.761142	-0.720013	-0.0906346	-0.119352	38.17	44.63	-0.851799	-0.746745	-0.491254	-0.527276	17.1
30900399	-0.194666	-0.60796	-0.945513	-0.937489	-0.21442	-0.381241	-0.757086	-0.724542	-0.103019	-0.171383	0	39.7	-0.793795	-0.723742	-0.460341	-0.496669	8.94
30921357	-0.414438	-0.610642	-0.986359	-0.938784	-0.198274	-0.371304	-0.763741	-0.755341	-0.137381	-0.238566	0	39	-0.765451	-0.723903	-0.436217	-0.486997	2.53
30955490	-0.153496	-0.581655	-1.01005	-0.981263	-0.200862	-0.401088	-0.79355	-0.862959	-0.240927	-0.362767	0	39.97	-0.797551	-0.793041	-0.413986	-0.520734	4.52
30968239	-0.171194	-0.571958	-1.01072	-1.00536	-0.20984	-0.429907	-0.807076	-0.914303	-0.291098	-0.415686	0	44.17	-0.828042	-0.83252	-0.410993	-0.546907	6.54
30987400	-0.131951	-0.576514	-1.0001	-1.04299	-0.235305	-0.493333	-0.824365	-0.981257	-0.359189	-0.483986	31.62	45.03	-0.888724	-0.887637	-0.419036	-0.595671	2.99
31002157	-0.157624	-0.593687	-0.968415	-1.08851	-0.275915	-0.583792	-0.840627	-1.04736	-0.430859	-0.546011	100	50.72	-0.97403	-0.948729	-0.442797	-0.66187	5.18
31017396	-0.116856	-0.611172	-0.935696	-1.12899	-0.317577	-0.671127	-0.853822	-1.1033	-0.494894	-0.598057	100	47.82	-1.05586	-1.00324	-0.469265	-0.727178	6.79
31032126	-0.0912053	-0.626718	-0.910049	-1.16224	-0.360799	-0.753772	-0.864336	-1.15096	-0.554654	-0.646639	100	48.73	-1.13162	-1.05127	-0.496233	-0.79329	18.7
31046676	-0.114578	-0.634189	-0.910255	-1.17081	-0.393027	-0.803888	-0.86771	-1.17361	-0.591502	-0.679782	100	51.4	-1.16926	-1.07421	-0.514253	-0.84016	14.18
31061223	0.0225403	-0.641828	-0.934618	-1.15686	-0.427354	-0.849086	-0.865379	-1.18377	-0.61948	-0.709806	100	47.95	-1.17916	-1.08221	-0.532809	-0.885081	7.47
31080263	0.0406191	-0.645549	-0.972201	-1.13369	-0.459607	-0.88156	-0.858568	-1.17843	-0.634757	-0.731905	100	47.76	-1.17577	-1.07808	-0.547602	-0.926885	15.08
31093870	-0.0394949	-0.640106	-0.990302	-1.12819	-0.471653	-0.881459	-0.853098	-1.16195	-0.630977	-0.734006	100	47.11	-1.17976	-1.07063	-0.548608	-0.944782	18.59
31107860	-0.0441716	-0.619532	-1.00962	-1.12581	-0.479946	-0.8447	-0.841275	-1.11433	-0.602976	-0.717343	100	47.27	-1.18638	-1.05003	-0.539406	-0.942252	9.26
31118778	-0.0491204	-0.603942	-1.02062	-1.1251	-0.482014	-0.812562	-0.833129	-1.07824	-0.579215	-0.701135	100	40.46	-1.19019	-1.03427	-0.531022	-0.935151	9.78
31130154	-0.130537	-0.583925	-1.03283	-1.12618	-0.479647	-0.767529	-0.823779	-1.03011	-0.545102	-0.675686	100	44.09	-1.19631	-1.01323	-0.518456	-0.928074	6.87
31145769	-0.0149737	-0.569569	-1.03935	-1.13549	-0.460944	-0.72464	-0.821461	-0.986897	-0.507102	-0.640838	100	48.73	-1.20935	-0.994606	-0.502517	-0.943281	12.77
31160436	-0.115206	-0.570872	-1.03533	-1.15867	-0.425661	-0.704979	-0.834729	-0.974847	-0.477998	-0.605817	100	46.2	-1.22703	-0.990605	-0.483477	-0.983064	10.93
31174535	-0.169483	-0.576618	-1.02591	-1.18932	-0.378561	-0.687111	-0.854152	-0.970891	-0.446492	-0.565231	100	37.47	-1.24585	-0.98952	-0.461294	-1.03419	6.78
31196006	-0.146837	-0.57955	-1.00565	-1.21862	-0.311542	-0.650085	-0.869372	-0.95984	-0.404744	-0.514159	100	39.49	-1.25419	-0.977993	-0.444246	-1.09507	17.57
31212970	0.179634	-0.582839	-0.98671	-1.21562	-0.269071	-0.620324	-0.866287	-0.953972	-0.384689	-0.48683	50.97	50.83	-1.23503	-0.959963	-0.450075	-1.13363	9.4
31224898	-0.1169	-0.585775	-0.971637	-1.20759	-0.238769	-0.59858	-0.860811	-0.950713	-0.373941	-0.469914	0	41.79	-1.21404	-0.944912	-0.458426	-1.1588	9.15
31239663	-0.277235	-0.581443	-0.949824	-1.19047	-0.199821	-0.559975	-0.844931	-0.935303	-0.363579	-0.454674	0	43.39	-1.17691	-0.919228	-0.475322	-1.16988	11.27
31251901	-0.24147	-0.5611	-0.934578	-1.17166	-0.177925	-0.515051	-0.820059	-0.903063	-0.360455	-0.457368	89.49	44.08	-1.14212	-0.892178	-0.493782	-1.13261	6.45
31284441	-0.13701	-0.467238	-0.894822	-1.09835	-0.146179	-0.359206	-0.71607	-0.777426	-0.366579	-0.50669	100	44.18	-1.02852	-0.795036	-0.561	-0.914415	19.14
31296283	-0.0875416	-0.44167	-0.880746	-1.07913	-0.146314	-0.324588	-0.686693	-0.742829	-0.374505	-0.526016	100	44.34	-0.998661	-0.772345	-0.579049	-0.849101	10.98
31310212	0.0823399	-0.414712	-0.858698	-1.06422	-0.162336	-0.307959	-0.65788	-0.708036	-0.398519	-0.558961	95.22	50.67	-0.971123	-0.761928	-0.597132	-0.771827	18.75
31327323	0.0919752	-0.387734	-0.835516	-1.05885	-0.197298	-0.317071	-0.637241	-0.679427	-0.440249	-0.606992	100	49.64	-0.954694	-0.770483	-0.613027	-0.68634	20.49
31346754	-0.0305381	-0.372265	-0.813188	-1.05674	-0.239396	-0.342508	-0.623794	-0.656712	-0.482136	-0.649958	47.65	47.49	-0.946355	-0.782015	-0.626576	-0.624707	12.3
31362086	-0.262417	-0.378915	-0.792905	-1.05602	-0.279355	-0.377448	-0.617121	-0.643478	-0.50798	-0.66885	8.03	45.89	-0.943197	-0.784462	-0.636781	-0.614744	21.03
31379990	-0.0827267	-0.412761	-0.765905	-1.06681	-0.340761	-0.446994	-0.617279	-0.645261	-0.530623	-0.671314	0	45.56	-0.946838	-0.788586	-0.644488	-0.650398	11.06
31412728	0.00666648	-0.481274	-0.734443	-1.05636	-0.424667	-0.561764	-0.615164	-0.63263	-0.565891	-0.669871	93.08	44.55	-0.963699	-0.789773	-0.649528	-0.736397	10.9
31428811	-0.152465	-0.513356	-0.736103	-1.0203	-0.445942	-0.609469	-0.611941	-0.60401	-0.583353	-0.674254	100	43.41	-0.984112	-0.779676	-0.65242	-0.78057	11.26
31453263	-0.0705873	-0.562345	-0.742218	-0.956602	-0.467079	-0.670269	-0.609403	-0.555036	-0.608895	-0.679733	100	45.93	-1.01484	-0.76448	-0.652535	-0.85844	14.05
31474502	-0.161893	-0.604783	-0.735034	-0.907957	-0.477979	-0.695177	-0.610073	-0.520276	-0.637997	-0.684601	100	44.45	-1.02169	-0.767963	-0.640126	-0.930592	6.61
31488701	-0.232617	-0.636081	-0.729922	-0.871143	-0.478463	-0.701591	-0.612911	-0.498512	-0.661599	-0.68926	100	40.33	-1.02284	-0.775688	-0.626206	-0.982747	5.21
31506178	-0.259287	-0.667047	-0.71667	-0.825727	-0.474825	-0.710718	-0.607552	-0.465576	-0.686607	-0.6947	0	44.69	-1.0169	-0.78597	-0.603496	-1.05176	11.41
31550483	-0.268745	-0.669277	-0.627006	-0.739866	-0.457454	-0.765457	-0.518085	-0.3424	-0.705203	-0.706507	0	37.5138	-0.951931	-0.815824	-0.521625	-1.27398	2.3
31612667	-0.173632	-0.604718	-0.467204	-0.568762	-0.426205	-0.765155	-0.316599	-0.0917071	-0.642868	-0.68076	100	40.59	-0.790855	-0.766857	-0.402112	-1.3897	5.26
31656436	-0.247883	-0.524101	-0.34164	-0.377379	-0.395316	-0.690964	-0.134202	0.153405	-0.534499	-0.617466	96.41	41.49	-0.641405	-0.630733	-0.317304	-1.24212	7.85
31784326	-0.327318	-0.0293673	0.18847	0.122462	-0.0729684	-0.374763	0.398145	0.585489	-0.0690856	-0.120817	0	42.17	-0.206856	-0.243268	0.133259	-0.788986	7.48
31891583	-0.327318	0.418724	0.448541	0.518855	0.456398	0.383757	0.761964	0.853354	0.60837	0.522497	0	41.3	0.447257	0.19716	0.547469	-0.158032	15.99
31939931	-0.387056	0.55365	0.526219	0.671424	0.668954	0.668692	0.858379	0.91456	0.884299	0.76212	0	35.49	0.637564	0.378776	0.680977	0.125143	20.69
31954105	-0.52924	0.590906	0.551765	0.714141	0.723048	0.722099	0.883234	0.920843	0.950628	0.818256	100	34.91	0.669317	0.421424	0.713717	0.190484	11.73
31971660	-0.396132	0.634114	0.576617	0.754921	0.769911	0.777279	0.912223	0.932773	1.0053	0.864105	100	36.83	0.708778	0.461135	0.742919	0.260794	9.24
31999887	-0.3146	0.732006	0.628782	0.830305	0.825417	0.854324	0.975156	0.957922	1.06015	0.913752	100	36.75	0.77905	0.508693	0.788407	0.374492	24.83
32076333	-0.195377	0.902401	0.653369	0.86588	0.896424	1.05452	1.07846	1.07287	1.07458	0.875572	100	42.88	0.931372	0.691386	0.772995	0.770349	42.95
32108215	-0.148515	0.928443	0.631394	0.860943	0.947501	1.13548	1.1214	1.10884	1.09378	0.865801	75.24	41.58	0.971979	0.766657	0.740845	0.937476	52.19
32151657	-0.156937	0.922083	0.58576	0.85882	1.04033	1.22648	1.1754	1.13412	1.13967	0.881929	100	42.08	1.0039	0.854112	0.688661	1.12821	48.68
32215295	-0.277043	1.07299	0.674242	0.984998	1.14256	1.26299	1.22029	1.13082	1.2703	1.07869	100	39.25	1.17272	0.900216	0.794453	1.12681	33.48
32252580	-0.275021	1.22376	0.747582	1.03428	1.19281	1.29756	1.29089	1.17121	1.33299	1.19794	100	40.23	1.24115	0.936963	0.895803	1.13383	42.05
32304830	-0.154884	1.4233	0.788041	1.02506	1.21823	1.3445	1.3801	1.24713	1.34563	1.27024	96.46	40.24	1.21718	1.00928	0.992432	1.18246	16.71
32341996	-0.215618	1.38472	0.648304	0.94334	1.14837	1.35719	1.34458	1.22081	1.25851	1.11462	44.28	44.01	1.04175	1.02747	0.86927	1.26951	40.37
32408867	-0.182018	1.16212	0.451224	0.784949	1.01194	1.24366	1.14111	1.05691	1.1355	0.902718	0	44.3	0.890488	0.923895	0.728125	1.1139	52.65
32460648	-0.418655	1.06753	0.526456	0.79482	1.05308	1.16756	1.08281	1.02891	1.21808	0.999752	100	40.22	0.970679	0.77873	0.856935	0.811	28.4
32497125	-0.326707	0.994748	0.568842	0.820191	1.05261	1.09709	1.03227	0.998056	1.23072	1.05566	100	39.31	0.933463	0.693704	0.898411	0.597117	40.36
32525207	-0.348047	0.922032	0.571992	0.840576	1.01887	1.03632	0.972988	0.956278	1.2045	1.06727	100	41.32	0.834957	0.639356	0.874449	0.439106	7.89
32551306	-0.358397	0.824715	0.530948	0.822534	0.933338	0.924789	0.883457	0.894428	1.15073	1.01525	100	34	0.777981	0.572534	0.814478	0.309987	18.98
32578801	-0.288048	0.720751	0.471104	0.784267	0.821365	0.79064	0.781465	0.824522	1.07525	0.927448	100	35.7	0.740272	0.506525	0.735793	0.210321	27.49
32598765	-0.407722	0.633873	0.444689	0.748001	0.727098	0.685611	0.685343	0.772857	1.00173	0.833135	100	37.12	0.690776	0.448461	0.673324	0.136152	28.4
32632819	-0.416371	0.489931	0.419057	0.676109	0.557981	0.510716	0.504592	0.694511	0.867614	0.633539	100	36.36	0.589457	0.348541	0.563304	0.0359304	27.24
32673789	-0.260215	0.323467	0.436688	0.606041	0.384031	0.29139	0.394109	0.630462	0.71777	0.471651	100	36.11	0.442638	0.185276	0.472549	-0.140157	19.55
32702010	-0.164649	0.232093	0.453788	0.560576	0.291509	0.165892	0.355949	0.589355	0.63828	0.406133	33.67	45.89	0.370214	0.0865249	0.437563	-0.248028	30.03
32745159	-0.0535251	0.113629	0.431066	0.468284	0.155362	-0.0273234	0.320622	0.479362	0.545653	0.359485	100	41.14	0.353795	-0.037515	0.423009	-0.425435	37.07
32790728	-0.319736	0.0496495	0.466343	0.417362	0.0394842	-0.185177	0.207383	0.361588	0.469108	0.347983	100	38.4	0.317585	-0.0752044	0.442265	-0.513694	18.03
32819233	0.00171492	0.0438402	0.508671	0.405839	0.000565384	-0.250693	0.138328	0.309395	0.451961	0.366236	100	35.82	0.303585	-0.0715574	0.460037	-0.517789	18.23
32847160	-0.199064	0.0683698	0.559957	0.414692	0.0116488	-0.295547	0.109428	0.307883	0.49622	0.424711	100	38.44	0.348878	-0.0801436	0.475643	-0.485898	14.7
32863587	-0.229357	0.084819	0.586922	0.422478	0.0264761	-0.309862	0.101388	0.314119	0.526614	0.45782	100	35.55	0.37822	-0.0803058	0.480312	-0.453948	13.61
32890948	-0.233202	0.111104	0.621416	0.434194	0.0701053	-0.297927	0.119927	0.329548	0.575614	0.501692	96.21	38.11	0.437263	-0.0548293	0.475177	-0.35439	14.72
32915303	-0.0975096	0.138595	0.643194	0.444392	0.115004	-0.272264	0.150226	0.343098	0.61265	0.530797	0	45.5	0.479251	-0.0260906	0.464779	-0.264	12.98
32936837	-0.158818	0.164286	0.661337	0.448361	0.132606	-0.272412	0.146118	0.324868	0.61493	0.533358	0	43.76	0.442335	-0.0089324	0.447557	-0.220804	18.19
32976879	-0.332691	0.199745	0.677803	0.4413	0.134509	-0.290957	0.0968576	0.255241	0.570384	0.492679	0	42.29	0.251553	0.0114075	0.39345	-0.185567	8.95
33002107	-0.247509	0.166941	0.644768	0.386325	0.0943946	-0.333605	0.0625966	0.220999	0.518695	0.460622	0	42.53	0.154431	-0.0382701	0.325158	-0.215017	17.69
33024071	-0.228247	0.101248	0.589084	0.296964	0.0249918	-0.40558	0.022784	0.18966	0.448416	0.42819	45.7	49	0.0640552	-0.140025	0.232321	-0.29411	15.3
33040583	-0.197382	0.0490325	0.544002	0.232964	-0.0286807	-0.456577	0.000175685	0.169198	0.396812	0.397233	100	38.03	0.011908	-0.209264	0.169987	-0.352304	16.08
33072652	0.0830504	-0.0754505	0.421288	0.109147	-0.142395	-0.530121	-0.011188	0.141445	0.292655	0.308678	100	46.97	-0.0305307	-0.313629	0.061721	-0.434049	26.56
33097141	-0.133567	-0.176016	0.318141	0.0182168	-0.23365	-0.580853	-0.0092504	0.123514	0.210247	0.229388	100	41.5	-0.0415736	-0.382181	-0.00995734	-0.498144	16.23
33108855	-0.189786	-0.223986	0.271788	-0.0248611	-0.285225	-0.619848	-0.0141485	0.106527	0.163102	0.177337	100	38.1	-0.0588836	-0.41573	-0.039847	-0.552731	11.98
33138018	-0.243096	-0.310997	0.19681	-0.0934614	-0.398179	-0.729484	-0.0408729	0.0504691	0.0690869	0.0408895	100	43.59	-0.114272	-0.466233	-0.0690209	-0.709386	3.99
33162763	-0.32118	-0.367363	0.149856	-0.143573	-0.475257	-0.798447	-0.056896	0.0201087	-0.000932334	-0.0566889	100	43.41	-0.15245	-0.502537	-0.0951163	-0.818405	20.46
33177375	-0.220955	-0.404368	0.127453	-0.181667	-0.524755	-0.82851	-0.0646197	0.0131243	-0.0520731	-0.117621	100	36.53	-0.168195	-0.532329	-0.125916	-0.885581	8.72
33197062	-0.246512	-0.44004	0.113172	-0.222025	-0.574974	-0.854868	-0.070597	0.0127106	-0.108193	-0.180137	100	38.97	-0.180319	-0.564977	-0.162968	-0.95598	5.58
33212811	-0.0440959	-0.461226	0.0986245	-0.255445	-0.608657	-0.878023	-0.0666424	0.0172306	-0.153846	-0.223811	100	40.47	-0.194795	-0.590663	-0.193296	-1.00231	10.7
33228456	-0.24524	-0.466589	0.0755576	-0.292964	-0.6304	-0.901818	-0.0498511	0.0277315	-0.198145	-0.255577	100	41.64	-0.215172	-0.616821	-0.220714	-1.02888	10.93
33258140	-0.308703	-0.448516	0.0237037	-0.361021	-0.644824	-0.928516	0.00376232	0.0660055	-0.272641	-0.288707	100	40.25	-0.258238	-0.658218	-0.266683	-1.03469	13.8
33281682	-0.357619	-0.446368	-0.0156982	-0.389994	-0.648099	-0.932135	0.0533589	0.112196	-0.327107	-0.307261	100	40.47	-0.303642	-0.666519	-0.310173	-1.02467	13.55
33294161	-0.319742	-0.456009	-0.0374885	-0.394308	-0.648705	-0.936689	0.0818247	0.145037	-0.361564	-0.3164	100	40.5	-0.343242	-0.658465	-0.343771	-1.02077	13.09
33317384	-0.324151	-0.472627	-0.0688052	-0.392079	-0.643304	-0.940617	0.134017	0.203402	-0.412661	-0.326107	100	37.47	-0.405488	-0.642012	-0.398884	-1.00811	8.51
33332927	-0.271322	-0.472878	-0.0821429	-0.389735	-0.632434	-0.93147	0.174822	0.239407	-0.431642	-0.326735	100	38.02	-0.422618	-0.640869	-0.42269	-0.987963	6.72
33348836	-0.219694	-0.462841	-0.0889102	-0.384187	-0.612041	-0.900904	0.231472	0.278924	-0.438859	-0.320941	100	41.26	-0.411468	-0.649067	-0.438366	-0.947285	11.54
33369957	-0.22663	-0.438753	-0.091244	-0.370389	-0.572431	-0.83273	0.320249	0.338684	-0.43275	-0.303529	100	40.82	-0.372879	-0.661881	-0.449822	-0.871023	22.25
33388317	-0.271246	-0.412345	-0.0923767	-0.357341	-0.534095	-0.7701	0.384525	0.389503	-0.415617	-0.282856	100	40.82	-0.347354	-0.664099	-0.449218	-0.809009	23.35
33401901	-0.336321	-0.381172	-0.0911817	-0.345214	-0.497812	-0.717365	0.429892	0.424913	-0.391531	-0.260335	100	35.68	-0.325659	-0.666915	-0.434762	-0.759911	15.39
33423494	-0.239657	-0.317493	-0.0860748	-0.321065	-0.426586	-0.617363	0.511572	0.491632	-0.335794	-0.211883	100	39.34	-0.280053	-0.670342	-0.398576	-0.668019	16.57
33443849	-0.256937	-0.28294	-0.0811767	-0.302891	-0.378474	-0.543808	0.575758	0.561267	-0.292877	-0.174836	100	38.74	-0.243325	-0.657002	-0.385297	-0.599947	16.01
33466266	-0.153065	-0.254084	-0.0702249	-0.276852	-0.323149	-0.445459	0.654348	0.675891	-0.234733	-0.127513	100	44.82	-0.192557	-0.611136	-0.385068	-0.514398	28.67
33508701	-0.334012	-0.230851	-0.0625788	-0.265936	-0.278618	-0.355319	0.738251	0.774961	-0.14995	-0.0802597	0	42.65	-0.189618	-0.574957	-0.405781	-0.412248	26.89
33524383	-0.378463	-0.231525	-0.0636517	-0.273206	-0.279964	-0.355308	0.749142	0.775928	-0.127485	-0.0757488	100	37.76	-0.209668	-0.579769	-0.4153	-0.394264	22.59
33554457	-0.313903	-0.237126	-0.0745724	-0.304494	-0.298336	-0.384376	0.707557	0.730691	-0.13333	-0.0865863	100	44.44	-0.251654	-0.598719	-0.435682	-0.411775	18.35
33574736	-0.318098	-0.247788	-0.0892671	-0.342088	-0.32695	-0.435692	0.622801	0.652602	-0.174783	-0.110351	100	41.36	-0.299297	-0.621059	-0.454605	-0.470027	13.85
33595273	-0.389932	-0.262276	-0.118015	-0.375129	-0.355419	-0.472611	0.548141	0.581528	-0.219125	-0.141557	100	39.15	-0.334436	-0.640529	-0.475214	-0.516166	12.51
33608177	-0.276142	-0.272523	-0.141708	-0.392582	-0.371986	-0.488657	0.513452	0.544516	-0.246821	-0.164946	100	41.55	-0.342642	-0.649698	-0.488277	-0.538087	14.67
33632461	-0.241132	-0.300313	-0.206278	-0.433518	-0.414798	-0.526025	0.435251	0.455328	-0.322782	-0.230741	100	44.54	-0.34438	-0.670419	-0.519729	-0.593833	26.16
33664184	-0.202324	-0.340166	-0.313642	-0.463754	-0.468956	-0.505431	0.343257	0.365555	-0.416865	-0.312566	77.68	35.46	-0.355211	-0.700258	-0.551893	-0.614544	1.09
33676192	-0.254809	-0.354891	-0.361945	-0.463477	-0.486571	-0.467301	0.316872	0.343997	-0.447699	-0.338859	78.67	39.85	-0.36258	-0.710799	-0.558742	-0.599324	19.01
33725111	-0.236521	-0.423117	-0.514734	-0.482935	-0.560618	-0.388876	0.207906	0.275439	-0.535499	-0.427963	0	39.84	-0.430173	-0.774406	-0.600224	-0.563021	16.5
33781272	-0.41697	-0.520605	-0.590947	-0.583451	-0.660067	-0.497741	0.0587268	0.219176	-0.578667	-0.500059	0	41.14	-0.581271	-0.894051	-0.694964	-0.624412	22.95
33800798	-0.279374	-0.566402	-0.61707	-0.647258	-0.699744	-0.56271	0.0208163	0.156138	-0.609328	-0.544856	7.38	44.2	-0.639054	-0.943643	-0.763779	-0.678997	12.64
33843655	-0.358165	-0.657263	-0.668499	-0.767532	-0.773744	-0.695575	-0.0409154	0.0150395	-0.672403	-0.642376	0	40.92	-0.727756	-1.0321	-0.902477	-0.77877	5.43
33870328	-0.344257	-0.713825	-0.718233	-0.811514	-0.813198	-0.749917	-0.0767377	-0.0760518	-0.719021	-0.701311	0	42.27	-0.715663	-1.06948	-0.962536	-0.801596	25.54
33889081	-0.444369	-0.747949	-0.75345	-0.836346	-0.837753	-0.778385	-0.104199	-0.132446	-0.751596	-0.738088	0	38.49	-0.707451	-1.09125	-0.994382	-0.810355	17.99
33912443	-0.362932	-0.782839	-0.796959	-0.869655	-0.873253	-0.813309	-0.160876	-0.185356	-0.792382	-0.785488	8.97	41.26	-0.739164	-1.11711	-1.02428	-0.81723	16.77
33956313	-0.458503	-0.833632	-0.879383	-0.920149	-0.939131	-0.860164	-0.29171	-0.256013	-0.864091	-0.870337	0	41.27	-0.828127	-1.15003	-1.05576	-0.804219	11.74
33980689	-0.258003	-0.849027	-0.924427	-0.941779	-0.96178	-0.859175	-0.347671	-0.294054	-0.909219	-0.902245	0	41.26	-0.868704	-1.16634	-1.06788	-0.804073	20.18
34003050	-0.33605	-0.860096	-0.963428	-0.954208	-0.972815	-0.844715	-0.385914	-0.322045	-0.939862	-0.921084	0	41.06	-0.898741	-1.17944	-1.07405	-0.797698	21.01
34023028	-0.355092	-0.877597	-0.997077	-0.952352	-0.969435	-0.81722	-0.396395	-0.335492	-0.932685	-0.923963	0	40.11	-0.902348	-1.18695	-1.07859	-0.765883	27.58
34078661	-0.39461	-0.935665	-1.05566	-0.91946	-0.937711	-0.709902	-0.395781	-0.375965	-0.862549	-0.897823	0	35.76	-0.878861	-1.19579	-1.09045	-0.676771	12.32
34102470	-0.322564	-0.969239	-1.04801	-0.916167	-0.938609	-0.6767	-0.445093	-0.439283	-0.86789	-0.893309	0	38.99	-0.908021	-1.21701	-1.0956	-0.709131	9.15
34116461	-0.263832	-0.987418	-1.04293	-0.917369	-0.943249	-0.662818	-0.478817	-0.477675	-0.877329	-0.894081	0	38.81	-0.927314	-1.22666	-1.10105	-0.730188	9.71
34147005	-0.411488	-1.00456	-1.03902	-0.93462	-0.972949	-0.671224	-0.560629	-0.554534	-0.932848	-0.918381	0	37.98	-0.963675	-1.21889	-1.13381	-0.771028	10.37
34173033	-0.415758	-1.00514	-1.03507	-0.959073	-1.01174	-0.70142	-0.641345	-0.62354	-1.00615	-0.951722	0	38.44	-0.99169	-1.19581	-1.17431	-0.813475	5.53
34206050	-0.350845	-1.01712	-1.05986	-0.988146	-1.04221	-0.680997	-0.680786	-0.638396	-1.03005	-0.962239	0	39.57	-0.999843	-1.16689	-1.18997	-0.785161	6.58
34235493	-0.488985	-1.0267	-1.093	-1.01716	-1.06597	-0.642475	-0.68927	-0.622377	-1.02613	-0.960265	0	35.95	-1.00575	-1.13912	-1.19062	-0.718244	14.3
34264173	-0.444734	-1.01634	-1.09428	-1.02	-1.08585	-0.632875	-0.691778	-0.631477	-1.02277	-0.948041	0	36.72	-1.02629	-1.14587	-1.16944	-0.667009	6.21
34295152	-0.264232	-0.992526	-1.08705	-1.0029	-1.09634	-0.627677	-0.6858	-0.642207	-1.00773	-0.923139	0	37.06	-1.03446	-1.15623	-1.12383	-0.613967	7.92
34308310	-0.471367	-0.978092	-1.09271	-0.990387	-1.09072	-0.623582	-0.686925	-0.649137	-1.00063	-0.91581	0	37.99	-1.02029	-1.14033	-1.10716	-0.602316	14.64
34331978	-0.407269	-0.937545	-1.11358	-0.956576	-1.06302	-0.614669	-0.686513	-0.665262	-0.98736	-0.904359	0	38.83	-0.970727	-1.08431	-1.08003	-0.588642	14.88
34365247	-0.336263	-0.896245	-1.14438	-0.920309	-1.0329	-0.614151	-0.695745	-0.706422	-0.960933	-0.900191	0	36.88	-0.927035	-1.01135	-1.05282	-0.604068	16.52
34396386	-0.501996	-0.9006	-1.17302	-0.904745	-1.02661	-0.624136	-0.724341	-0.763763	-0.91696	-0.914445	0	35.94	-0.934427	-0.96777	-1.03615	-0.673448	15.16
34422522	-0.539913	-0.895331	-1.17703	-0.89655	-1.02844	-0.636254	-0.732802	-0.784119	-0.887946	-0.916541	0	36.98	-0.954439	-0.954174	-1.01709	-0.704864	17.9
34441128	-0.524636	-0.884294	-1.16159	-0.897917	-1.04911	-0.6669	-0.735615	-0.794091	-0.868304	-0.9212	0	37.43	-0.997155	-0.969288	-0.999891	-0.719779	6.57
34459969	-0.315779	-0.879666	-1.15067	-0.899873	-1.05563	-0.684534	-0.732897	-0.795402	-0.857152	-0.91793	0	37.16	-1.02331	-0.978356	-0.990091	-0.731962	14.92
34477971	-0.48986	-0.884	-1.14891	-0.898664	-1.02807	-0.668203	-0.71616	-0.772564	-0.856339	-0.892283	0	35.98	-1.01289	-0.972628	-0.992146	-0.737929	4.3
34512159	-0.335399	-0.903315	-1.15161	-0.899049	-0.960923	-0.617878	-0.679938	-0.717245	-0.870205	-0.832696	0	39.53	-0.980374	-0.953536	-1.00224	-0.752496	8.53
34552686	-0.405583	-0.95477	-1.17328	-0.927381	-0.941242	-0.626022	-0.690371	-0.74614	-0.920118	-0.822985	0	36.9	-1.02783	-0.928008	-0.992976	-0.837538	20.89
34566211	-0.436073	-0.967749	-1.17907	-0.936688	-0.940862	-0.63323	-0.696905	-0.763173	-0.933755	-0.826445	0	38.21	-1.04523	-0.916648	-0.989671	-0.859452	13.96
34602991	-0.472785	-0.949627	-1.16934	-0.942817	-0.967763	-0.653137	-0.714747	-0.813769	-0.925008	-0.857736	0	38.16	-1.05958	-0.870377	-0.985044	-0.828965	7.81
34640490	-0.425732	-0.893283	-1.14127	-0.934383	-1.01897	-0.673631	-0.735484	-0.864539	-0.880998	-0.904152	0	38.24	-1.04124	-0.798082	-0.983377	-0.732519	4.25
34666052	-0.564015	-0.87209	-1.12648	-0.922164	-1.02654	-0.665784	-0.730772	-0.85882	-0.843469	-0.905909	0	36.04	-0.999197	-0.740809	-0.996651	-0.696177	19.1
34695676	-0.435359	-0.854288	-1.1107	-0.901151	-1.02044	-0.640327	-0.712665	-0.825831	-0.789868	-0.892964	0	35.35	-0.926106	-0.668609	-1.02527	-0.667322	5.52
34735389	-0.40752	-0.848867	-1.12869	-0.853272	-1.01353	-0.626908	-0.688084	-0.749971	-0.7301	-0.873172	0	35.74	-0.871763	-0.591899	-0.983565	-0.706126	5.29
34791607	-0.323995	-0.840487	-1.16777	-0.802185	-0.98636	-0.634695	-0.668735	-0.66281	-0.682205	-0.838157	0	38.93	-0.823222	-0.545803	-0.883559	-0.730575	3.13
34817017	-0.482296	-0.828162	-1.17953	-0.806073	-0.961988	-0.64309	-0.676502	-0.653143	-0.687448	-0.819795	0	37.54	-0.794679	-0.566651	-0.8529	-0.677901	4.41
34841555	-0.472728	-0.812672	-1.18922	-0.806752	-0.945699	-0.640734	-0.677503	-0.643043	-0.695813	-0.803796	0	35.35	-0.777496	-0.574889	-0.832592	-0.617005	6.4
34857838	-0.424364	-0.799575	-1.19273	-0.803156	-0.941103	-0.629848	-0.670118	-0.634757	-0.704613	-0.793384	0	35.29	-0.778447	-0.567356	-0.822587	-0.565579	14.32
34890541	-0.466387	-0.767407	-1.19732	-0.793464	-0.936125	-0.594955	-0.647369	-0.622214	-0.728662	-0.772669	0	36.16	-0.798144	-0.546995	-0.807385	-0.438469	10.7
34947166	-0.480998	-0.723	-1.22302	-0.773762	-0.933232	-0.543844	-0.642829	-0.652143	-0.706864	-0.786097	0	34.97	-0.851642	-0.571414	-0.837277	-0.37736	7.99
34973913	-0.524418	-0.720461	-1.23347	-0.77493	-0.931538	-0.545916	-0.646723	-0.676749	-0.701393	-0.798384	0	34.23	-0.861939	-0.594693	-0.868875	-0.386469	0
35015733	-0.511635	-0.760585	-1.24405	-0.817874	-0.922967	-0.616186	-0.670376	-0.721527	-0.735117	-0.806788	0	39.83	-0.788999	-0.652998	-0.954916	-0.42794	9.53
35071885	-0.44996	-0.846182	-1.27003	-0.873483	-0.924967	-0.673301	-0.679061	-0.748536	-0.778586	-0.838038	0	37.57	-0.733828	-0.689967	-1.00249	-0.556355	2.18
35101693	-0.481135	-0.850309	-1.25899	-0.876461	-0.909559	-0.648334	-0.657676	-0.720284	-0.755158	-0.841786	0	31.26	-0.734766	-0.723007	-0.962705	-0.58736	1.07
35157163	-0.471328	-0.815874	-1.22258	-0.838522	-0.846812	-0.54951	-0.611171	-0.622249	-0.649085	-0.812297	0	33.51	-0.742907	-0.75946	-0.831393	-0.588936	0
35180747	-0.516266	-0.798872	-1.20959	-0.790449	-0.807445	-0.524932	-0.606155	-0.572728	-0.602281	-0.767989	0	36.17	-0.720642	-0.723254	-0.788445	-0.542431	8.19
35247576	-0.37693	-0.837483	-1.20787	-0.759502	-0.744691	-0.622762	-0.638605	-0.632951	-0.526391	-0.75548	0	33.72	-0.777509	-0.70403	-0.87833	-0.592133	3.03
35282924	-0.382064	-0.876146	-1.22106	-0.808272	-0.736055	-0.699376	-0.663692	-0.730171	-0.501492	-0.802917	0	35.5	-0.841699	-0.747053	-0.992808	-0.684454	4.74
35308247	-0.410586	-0.873151	-1.22706	-0.872763	-0.734786	-0.705347	-0.662691	-0.768356	-0.462893	-0.843653	0	33.11	-0.861994	-0.804195	-1.05586	-0.723948	4.39
35381799	-0.551815	-0.808202	-1.20954	-0.911757	-0.675933	-0.56895	-0.67933	-0.717358	-0.31962	-0.769684	0	34.45	-0.71686	-0.822313	-1.02289	-0.582422	4.33
35395473	-0.588745	-0.800312	-1.20348	-0.907709	-0.664151	-0.548789	-0.680258	-0.707305	-0.305935	-0.748306	0	34.7	-0.688483	-0.813363	-1.00774	-0.54821	1.54
35449889	-0.46848	-0.815685	-1.15935	-0.895905	-0.62148	-0.560833	-0.651986	-0.738532	-0.328681	-0.681542	0	36.64	-0.615389	-0.760674	-0.97655	-0.446358	7.15
35494316	-0.470959	-0.810217	-1.16066	-0.891425	-0.637895	-0.564245	-0.646761	-0.730632	-0.407229	-0.697081	0	36.81	-0.655361	-0.72128	-0.960401	-0.453441	5.42
35661993	-0.548198	-0.808844	-1.08427	-0.862478	-0.630464	-0.485751	-0.67522	-0.695182	-0.36645	-0.777718	0	36.18	-0.758671	-0.767046	-1.02757	-0.685819	8.83
35688580	-0.541922	-0.816093	-1.03217	-0.847809	-0.623346	-0.531452	-0.686746	-0.703192	-0.366769	-0.809005	0	36.59	-0.756414	-0.750389	-1.03131	-0.755591	13.13
35717687	-0.380972	-0.809375	-0.983437	-0.839086	-0.597821	-0.576134	-0.695337	-0.712628	-0.39796	-0.810208	0	36.76	-0.738055	-0.721775	-1.04018	-0.809765	18.69
35740839	-0.411436	-0.799294	-0.948492	-0.836283	-0.580888	-0.587142	-0.6941	-0.714116	-0.422735	-0.807278	0	36.9	-0.729587	-0.708524	-1.03614	-0.843497	10.38
35782748	-0.489765	-0.75623	-0.90867	-0.833375	-0.552268	-0.510171	-0.640776	-0.672658	-0.454771	-0.781627	0	33.94	-0.721032	-0.724494	-0.986321	-0.854071	13.08
35810740	-0.52568	-0.739509	-0.858465	-0.840162	-0.548613	-0.498428	-0.63412	-0.683136	-0.491502	-0.80957	0	38.18	-0.728722	-0.718732	-0.9624	-0.889427	2.8
35876863	-0.318728	-0.731101	-0.698771	-0.863624	-0.558915	-0.544693	-0.648447	-0.737361	-0.606647	-0.936018	0	39.11	-0.774761	-0.658419	-0.910619	-0.984905	5.58
35914138	-0.438223	-0.723502	-0.641733	-0.784811	-0.544608	-0.552215	-0.591973	-0.607963	-0.62139	-0.90879	0	36.92	-0.757844	-0.559175	-0.855969	-0.854324	3
35931297	-0.466401	-0.71992	-0.616327	-0.748421	-0.54395	-0.56091	-0.564076	-0.553334	-0.627336	-0.897688	0	38.1	-0.753377	-0.523766	-0.829152	-0.800436	8.5
35958980	-0.378963	-0.725	-0.564206	-0.68958	-0.572178	-0.605755	-0.517224	-0.503282	-0.652524	-0.90623	0	36.94	-0.783313	-0.511335	-0.791439	-0.763347	4.64
36008820	-0.298927	-0.711623	-0.465194	-0.611665	-0.632343	-0.697781	-0.445036	-0.459012	-0.716675	-0.947753	0	37.77	-0.807646	-0.51122	-0.71358	-0.737829	6.02
36025480	-0.296303	-0.685884	-0.430543	-0.606472	-0.640362	-0.720315	-0.424313	-0.451436	-0.74727	-0.966789	0	38.54	-0.768237	-0.500763	-0.668567	-0.726492	6.85
36043393	-0.392951	-0.657608	-0.39921	-0.602484	-0.646391	-0.740812	-0.403919	-0.43703	-0.765948	-0.976856	0	36.23	-0.732146	-0.488867	-0.622807	-0.714131	5.7
36056086	-0.411135	-0.634061	-0.375928	-0.597942	-0.65269	-0.755563	-0.387995	-0.415532	-0.768913	-0.974871	0	33.6	-0.711179	-0.477257	-0.585317	-0.704717	2.55
36084252	-0.421315	-0.576062	-0.330387	-0.594148	-0.665625	-0.776751	-0.35861	-0.357729	-0.761035	-0.955874	0	35.24	-0.662058	-0.445707	-0.49944	-0.686194	9.63
36108735	-0.421315	-0.5102	-0.285688	-0.582194	-0.664218	-0.813209	-0.323215	-0.30408	-0.732021	-0.931478	0	35.98	-0.63216	-0.423403	-0.425808	-0.653826	11.55
36126584	-0.358599	-0.460089	-0.253191	-0.571514	-0.659546	-0.862921	-0.298052	-0.272094	-0.697749	-0.914064	0	37.58	-0.627876	-0.424705	-0.383684	-0.636627	7.98
36152986	-0.427221	-0.384606	-0.214105	-0.553916	-0.63725	-0.903481	-0.246829	-0.214004	-0.636905	-0.871409	0	36.54	-0.606001	-0.400049	-0.313658	-0.580241	5.01
36167507	-0.397637	-0.337371	-0.202431	-0.542915	-0.608379	-0.880759	-0.199162	-0.163639	-0.597205	-0.830007	0	40.81	-0.578655	-0.351759	-0.26213	-0.504229	9.91
36211871	-0.365055	-0.197968	-0.181257	-0.507762	-0.489889	-0.730861	-0.0393216	0.00659897	-0.459458	-0.674678	0	39.61	-0.473283	-0.15306	-0.0915734	-0.203482	14.41
36225629	-0.318187	-0.164143	-0.163045	-0.494274	-0.456918	-0.69772	-0.00694483	0.0465174	-0.411706	-0.627688	0	38.94	-0.426455	-0.0977566	-0.0359768	-0.134046	17.43
36246238	-0.383766	-0.135306	-0.119247	-0.465614	-0.406269	-0.654957	0.0293625	0.104888	-0.31813	-0.536112	0	37.48	-0.328524	0.000882287	0.0716435	-0.049125	12.64
36266552	-0.274769	-0.113276	-0.0716379	-0.439165	-0.363524	-0.626474	0.0513089	0.145167	-0.233565	-0.456143	0	38.08	-0.232131	0.0852037	0.165447	0.0107144	4.05
36287413	-0.25767	-0.055192	-0.000800296	-0.410766	-0.3152	-0.614511	0.0694822	0.172219	-0.148015	-0.387757	0	38.75	-0.115547	0.158237	0.251868	0.0737461	16.35
36318039	-0.363842	0.0757991	0.155134	-0.354815	-0.23704	-0.641554	0.0758645	0.186285	-0.0149947	-0.304591	0	35.07	0.106542	0.239432	0.368283	0.147497	3.21
36331977	-0.363135	0.136186	0.198036	-0.335043	-0.198702	-0.635207	0.0790546	0.189637	0.0459918	-0.267573	0	34.93	0.20051	0.278804	0.419987	0.188249	3.21
36352797	-0.342295	0.24704	0.228542	-0.313134	-0.126955	-0.596935	0.0925828	0.194	0.140966	-0.215874	0	36.29	0.35958	0.346793	0.503466	0.28598	4.24
36370593	-0.214414	0.347386	0.238814	-0.300671	-0.0639187	-0.552102	0.104	0.193109	0.222489	-0.173081	0	40.96	0.490526	0.408304	0.572869	0.377106	17.2
36388698	-0.232857	0.441417	0.241219	-0.292384	-0.00497937	-0.494451	0.106289	0.185123	0.319873	-0.112375	4.43	41.39	0.595128	0.484428	0.646524	0.451352	14.55
36411675	-0.397256	0.550197	0.19	-0.296851	0.0691335	-0.376347	0.0959815	0.159538	0.47657	-0.0114765	0	38.13	0.683481	0.609761	0.747053	0.51781	11.07
36428683	-0.161198	0.624264	0.146347	-0.300211	0.122631	-0.28772	0.0806391	0.136514	0.597705	0.0753484	0	38.06	0.737235	0.707364	0.822761	0.553704	19.81
36444100	0.0189924	0.688852	0.137915	-0.293168	0.168836	-0.234224	0.0618544	0.118636	0.698785	0.162451	100	40.92	0.794256	0.788755	0.8917	0.58143	12.15
36456324	-0.160293	0.737774	0.156902	-0.284543	0.198649	-0.214071	0.0421364	0.103221	0.773499	0.23856	100	39.24	0.840395	0.852037	0.949686	0.592342	3.13
36469625	-0.244004	0.796807	0.196835	-0.272662	0.230538	-0.201255	0.0139776	0.0821885	0.863653	0.337877	100	41.43	0.894536	0.930132	1.02333	0.597112	5.02
36485784	-0.190679	0.864972	0.248991	-0.253644	0.270304	-0.185138	-0.0178984	0.0606432	0.964457	0.450454	100	38.97	0.956295	1.01264	1.10221	0.60821	0
36498749	-0.130109	0.928886	0.290876	-0.227449	0.317748	-0.155206	-0.0439424	0.0475143	1.05461	0.546029	100	39.75	1.01854	1.0749	1.16312	0.638055	6.91
36512599	-0.0807307	0.988094	0.333766	-0.192317	0.371601	-0.119825	-0.0786562	0.0375954	1.14351	0.640808	100	40.04	1.1042	1.12359	1.22172	0.681254	9.33
36525286	0.00361634	1.04824	0.379578	-0.150107	0.430887	-0.0819245	-0.11478	0.0300216	1.23225	0.737857	100	40.93	1.19847	1.16714	1.27819	0.733778	3.06
36536591	-0.0132375	1.10103	0.416323	-0.113093	0.481633	-0.0500928	-0.135147	0.0264939	1.30085	0.814746	100	41.91	1.26279	1.20257	1.31754	0.780973	4.38
36552895	-0.0779749	1.1921	0.464449	-0.0581328	0.559122	-0.00365849	-0.136362	0.0259694	1.39199	0.919703	100	38.38	1.30294	1.25808	1.35416	0.857218	7.96
36567175	-0.120942	1.29375	0.504036	-0.00367676	0.638164	0.0409911	-0.117662	0.0278791	1.47357	1.01444	100	39.15	1.28726	1.30653	1.36541	0.942949	4.81
36579146	-0.19842	1.37205	0.53374	0.0405127	0.699707	0.0794653	-0.0954885	0.0325186	1.53136	1.08215	100	37.44	1.26565	1.34163	1.36839	1.00943	7.26
36596100	0.0849626	1.46142	0.576258	0.103283	0.777538	0.14175	-0.0591569	0.0463536	1.59637	1.15974	100	41.2	1.25706	1.38673	1.3772	1.08503	7.46
36612247	-0.000753212	1.54474	0.62975	0.184919	0.860628	0.217838	0.0081764	0.0757882	1.6528	1.22771	100	43.22	1.25826	1.43666	1.39255	1.14745	5.52
36631411	-0.0463956	1.61337	0.681833	0.268135	0.936927	0.297459	0.0867952	0.114622	1.68805	1.27711	100	35.97	1.26	1.4813	1.40101	1.20051	3.25
36643766	-0.128864	1.65467	0.718298	0.326988	0.990504	0.369728	0.136108	0.148555	1.69703	1.30458	100	40.23	1.27363	1.51029	1.39801	1.24626	9.24
36658362	-0.105568	1.67555	0.748569	0.378736	1.03577	0.458012	0.170614	0.184214	1.67943	1.31075	100	37.69	1.29672	1.53064	1.37888	1.28871	14.89
36671399	-0.147686	1.68143	0.775159	0.428072	1.07653	0.558606	0.199408	0.222503	1.6428	1.30075	88.37	45.24	1.32602	1.54563	1.3485	1.3277	12.84
36692583	-0.230102	1.68571	0.813386	0.503287	1.13961	0.714932	0.243387	0.286681	1.58222	1.28581	0	41.46	1.38734	1.56841	1.3021	1.39816	10.86
36735165	-0.0816558	1.74218	0.864281	0.633951	1.27362	0.915231	0.33597	0.416676	1.52875	1.35951	0	38.51	1.57343	1.61971	1.27769	1.62182	15.89
36750518	-0.238753	1.7718	0.88517	0.683608	1.32797	0.981346	0.37841	0.47485	1.52023	1.40332	0	36.17	1.65664	1.64275	1.28378	1.72284	0
36765418	-0.0976405	1.79943	0.91558	0.727637	1.37264	1.04079	0.423815	0.527337	1.53056	1.43648	0	41.46	1.71649	1.67038	1.30045	1.79552	7.79
36782107	-0.124099	1.85419	0.990004	0.797653	1.44247	1.12941	0.509782	0.615444	1.58808	1.49906	100	44.67	1.83088	1.7317	1.36303	1.89535	17.97
36795674	-0.269537	1.90079	1.05728	0.853227	1.49633	1.19768	0.585715	0.689199	1.64586	1.54929	100	41.76	1.92598	1.78585	1.42286	1.97098	17.84
36817647	-0.190718	1.94856	1.13148	0.919367	1.55245	1.28398	0.6887	0.783895	1.69812	1.58233	100	42.3	2.00009	1.84599	1.47276	2.05919	10.86
36836758	-0.166444	1.98145	1.18931	0.965783	1.58545	1.34886	0.782633	0.858564	1.71635	1.56549	100	42.36	1.98647	1.89771	1.48826	2.11739	15.63
36849822	-0.0862252	1.99622	1.22108	0.99207	1.59992	1.38828	0.842955	0.903645	1.72194	1.54047	100	45.08	1.95203	1.92795	1.48823	2.14792	21.42
36864586	-0.109924	1.99572	1.23504	1.01291	1.6039	1.42462	0.893047	0.941262	1.72105	1.50679	100	42.58	1.90067	1.94311	1.47291	2.16966	5.25
36878711	-0.0149051	1.96789	1.21381	1.02302	1.58968	1.45272	0.91694	0.961797	1.71071	1.4667	100	43.75	1.835	1.92645	1.43354	2.1754	8.19
36898556	-0.109651	1.86938	1.1095	1.01486	1.52116	1.47647	0.905986	0.960038	1.6674	1.36581	54.34	44.77	1.66578	1.83292	1.31381	2.14206	28.52
36926434	-0.199986	1.72563	0.958307	0.982287	1.41453	1.48155	0.868462	0.941898	1.5988	1.2469	10.24	35.35	1.46394	1.69772	1.15094	2.07176	1.65
36950544	-0.289128	1.58269	0.81765	0.923145	1.30708	1.45814	0.806449	0.913104	1.53095	1.17823	100	38.63	1.33808	1.57716	1.00788	1.97812	30.42
36979287	-0.257809	1.40574	0.646342	0.84096	1.17592	1.41963	0.728798	0.875491	1.44089	1.11263	100	38.27	1.21692	1.44229	0.842363	1.86554	26.07
37018586	-0.421115	1.37519	0.632317	0.819061	1.15552	1.40257	0.815885	0.910197	1.37535	1.11707	100	39.05	1.25492	1.49838	0.846709	1.91391	35.67
37042291	-0.310268	1.40562	0.671109	0.83803	1.1789	1.40748	0.894692	0.944453	1.36321	1.14516	71.2	44.4	1.32219	1.5649	0.893095	1.97766	19.79
37081621	-0.228849	1.50847	0.775782	0.982975	1.27859	1.50467	1.02224	1.01378	1.42059	1.22235	100	39.33	1.46078	1.64986	0.992489	2.12626	26.49
37108262	-0.160994	1.58619	0.871076	1.10057	1.35691	1.57918	1.11178	1.06963	1.46643	1.27372	100	37.62	1.55426	1.69874	1.05572	2.21757	18.67
37139152	-0.336448	1.6281	0.97627	1.15472	1.38924	1.58985	1.17782	1.12172	1.48199	1.30502	100	36.34	1.60797	1.69632	1.05845	2.20829	24.08
37153387	-0.247082	1.64135	1.02475	1.16683	1.39548	1.58492	1.20465	1.14477	1.4803	1.31271	100	36.18	1.62533	1.68781	1.0477	2.18868	19.48
37174744	-0.245839	1.63285	1.07129	1.16908	1.3843	1.58058	1.26018	1.18699	1.42168	1.27007	100	37.13	1.62028	1.69052	1.00381	2.17124	22.24
37283928	-0.226497	1.41274	0.963156	1.04608	1.22058	1.56771	1.45853	1.31304	0.962794	0.838558	100	36.97	1.27995	1.79953	0.655812	2.18551	13.23
37313082	-0.163929	1.51339	1.05871	1.11027	1.32491	1.58664	1.48194	1.30233	1.15037	1.04938	100	43.94	1.36057	1.81302	0.8141	2.20898	24.82
37331584	-0.214415	1.58451	1.12636	1.14747	1.39386	1.59147	1.50218	1.29997	1.27575	1.19661	100	37.29	1.42717	1.81262	0.937491	2.21793	13.8
37349784	-0.294926	1.61801	1.16168	1.15481	1.42649	1.58586	1.5294	1.3118	1.32403	1.27431	100	36.98	1.47715	1.8023	1.02561	2.21849	15.92
37370832	-0.274093	1.65201	1.20557	1.15313	1.46191	1.572	1.57783	1.33934	1.36048	1.36554	100	37.57	1.56006	1.7791	1.1563	2.21507	23.4
37391812	-0.253183	1.69019	1.25044	1.14783	1.4871	1.54654	1.62285	1.36127	1.38672	1.42915	100	35.66	1.61798	1.77349	1.25279	2.20146	11.88
37408598	-0.37256	1.73101	1.28658	1.1334	1.50497	1.52607	1.65684	1.37711	1.39303	1.46567	51.85	41.48	1.64477	1.78629	1.30399	2.19282	16.13
37425795	-0.233086	1.77474	1.32255	1.11129	1.51644	1.49437	1.69264	1.39339	1.39326	1.49239	47.59	42.92	1.66368	1.80216	1.34683	2.17507	11.5
37443760	-0.205042	1.80396	1.3528	1.09454	1.50861	1.43322	1.72523	1.40433	1.40768	1.50219	100	41	1.67666	1.80291	1.38438	2.12672	7.59
37458477	-0.307944	1.83617	1.38762	1.09399	1.49456	1.36248	1.75529	1.40882	1.44261	1.51144	39.69	37.93	1.68951	1.79976	1.41039	2.06865	13.45
37482554	-0.252733	1.8758	1.44073	1.09598	1.45053	1.2168	1.80097	1.40902	1.5053	1.49905	0	35.34	1.69991	1.78552	1.44275	1.94093	13.31
37499927	-0.389985	1.84522	1.43658	1.07715	1.39283	1.10514	1.81184	1.40295	1.51312	1.433	0	44.05	1.68147	1.75555	1.45556	1.82887	15.51
37534834	-0.243366	1.59589	1.26692	0.960384	1.16848	0.784023	1.77125	1.36086	1.4446	1.10847	0	41.47	1.55288	1.60526	1.43425	1.47364	21.92
37555156	-0.206111	1.43901	1.20078	0.908471	1.02703	0.600517	1.75093	1.354	1.39042	0.899198	0	39.81	1.47251	1.53751	1.43577	1.27401	4.31
37583715	-0.269592	1.23625	1.21731	0.890503	0.839425	0.389267	1.74219	1.3916	1.30849	0.607813	0	39.29	1.37893	1.50838	1.49164	1.04585	5.33
37613386	-0.13815	1.01216	1.26553	0.886268	0.618297	0.162675	1.73217	1.43405	1.19768	0.272111	0	38.6	1.26953	1.48882	1.53913	0.796561	10.89
37637127	-0.298346	0.878827	1.32509	0.894143	0.44053	-0.0213494	1.73006	1.43964	1.10785	0.0386014	0	40.63	1.18029	1.47316	1.52853	0.592849	3.06
37654252	-0.336664	0.805834	1.36896	0.901748	0.33112	-0.135082	1.73098	1.43819	1.04937	-0.0971465	0	42.61	1.12281	1.46554	1.51002	0.470498	14.43
37670680	-0.241531	0.725757	1.38732	0.894142	0.224017	-0.249262	1.72732	1.4317	0.981384	-0.23014	0	37.81	1.05903	1.44691	1.47378	0.357988	7.29
37695773	-0.147391	0.596435	1.3608	0.844885	0.0631999	-0.427689	1.72481	1.40704	0.850757	-0.431867	0	41.98	0.973647	1.39945	1.36696	0.205069	6.06
37710756	-0.164349	0.527417	1.32811	0.810439	-0.0187806	-0.519765	1.71929	1.38795	0.774129	-0.531345	0	42.99	0.922574	1.36541	1.29486	0.132199	0
37726970	-0.0474515	0.458067	1.28161	0.777683	-0.0930694	-0.602303	1.69992	1.36586	0.698562	-0.6145	57.53	43.56	0.848503	1.32076	1.22227	0.06914	8.02
37742076	-0.0617598	0.384207	1.20522	0.743072	-0.155839	-0.673563	1.65561	1.33944	0.621326	-0.674203	100	42.62	0.735009	1.25221	1.14782	0.0238163	11.79
37757732	-0.22474	0.309509	1.1113	0.704638	-0.211424	-0.737677	1.59801	1.30832	0.542874	-0.718974	28.31	46.4	0.599869	1.17075	1.06625	-0.00981889	4.16
37779553	-0.333062	0.241249	1.01696	0.658404	-0.265355	-0.796755	1.5397	1.26591	0.464059	-0.754212	0	39.24	0.456289	1.09219	0.958687	-0.0393739	9.21
37812123	-0.316118	0.227934	0.947242	0.599212	-0.292211	-0.795769	1.49379	1.17765	0.408424	-0.737044	0	40.5	0.331898	1.05031	0.788186	-0.0488494	6.14
37833277	-0.384162	0.256868	0.933759	0.572156	-0.275834	-0.753673	1.48811	1.14055	0.411972	-0.686949	0	40.61	0.306449	1.06469	0.704152	-0.0125117	13.63
37848704	-0.202752	0.302518	0.959009	0.565395	-0.242859	-0.703854	1.51598	1.1501	0.446715	-0.627845	0	39.93	0.339286	1.1144	0.673593	0.0526065	6.03
37863302	-0.115588	0.37021	1.01876	0.571503	-0.195264	-0.641422	1.5739	1.18662	0.506114	-0.552989	0	42.03	0.415603	1.19533	0.666398	0.141215	11.84
37877145	-0.123826	0.43617	1.07688	0.580257	-0.145217	-0.582967	1.62831	1.22467	0.566702	-0.479532	0	39.97	0.497829	1.27304	0.669371	0.2252	5.09
37899152	-0.235497	0.528109	1.13131	0.588067	-0.0543273	-0.499481	1.67539	1.26535	0.656393	-0.358537	10.47	42.33	0.62049	1.36722	0.680664	0.340768	10.53
37911732	-0.154881	0.583131	1.14253	0.592362	0.0231897	-0.446355	1.68177	1.28417	0.718092	-0.266987	0	44.41	0.705341	1.4101	0.703146	0.409667	16.53
37925893	-0.215461	0.635034	1.14355	0.595903	0.104081	-0.392902	1.67599	1.29813	0.778894	-0.174302	0	41.38	0.785264	1.44594	0.728935	0.47616	12.96
37942131	-0.317019	0.686744	1.13272	0.594941	0.184026	-0.332649	1.65165	1.30094	0.837241	-0.0813572	0	42.7	0.849476	1.48036	0.745368	0.547063	3.6
37957540	-0.218526	0.724423	1.09667	0.585046	0.247491	-0.283776	1.59453	1.28003	0.88039	-0.00700114	0	45.2	0.875448	1.50274	0.743884	0.601637	12.14
37982007	-0.395279	0.762108	1.02467	0.565934	0.322642	-0.227992	1.48857	1.23115	0.924949	0.0778144	0	42.2	0.883646	1.52038	0.733361	0.659275	17.6
38002226	-0.324243	0.795577	0.987984	0.554892	0.369279	-0.161701	1.42291	1.19765	0.94904	0.132665	40.66	40.39	0.883098	1.54352	0.718463	0.72176	12.19
38032192	-0.375792	0.841055	0.955312	0.540866	0.39928	-0.00490021	1.33574	1.13805	0.957348	0.180441	100	36.14	0.807328	1.5918	0.670058	0.847022	0
38063482	-0.254055	0.895568	0.955756	0.528654	0.424361	0.1416	1.26322	1.08722	0.955135	0.212849	100	34.45	0.741867	1.62447	0.620004	0.958029	7.26
38103592	-0.139217	1.0141	1.03795	0.499374	0.501679	0.272284	1.21036	1.07193	0.938728	0.243796	100	39.9	0.848688	1.60095	0.570456	1.04965	7.78
38136869	-0.0697911	1.10785	1.10298	0.492935	0.573454	0.313119	1.175	1.05766	0.951932	0.29453	100	39.71	0.943395	1.57721	0.566683	1.12561	7.37
38155254	-0.11849	1.14881	1.12428	0.499155	0.609855	0.291863	1.16015	1.05082	0.969836	0.331093	67.97	49.18	0.974297	1.56592	0.582225	1.17025	8.6
38174627	-0.12328	1.1944	1.1477	0.519093	0.652372	0.25904	1.14006	1.0395	1.00229	0.387049	0	44.81	1.00295	1.56236	0.611509	1.2155	18.19
38198669	-0.226587	1.22562	1.17221	0.569044	0.683672	0.232176	1.11416	1.01374	1.06196	0.469974	0	41.95	1.00431	1.59555	0.662647	1.22539	7.89
38235644	-0.0678096	1.24637	1.20535	0.689955	0.714477	0.177603	1.07099	0.95359	1.20292	0.637403	0	40.93	0.969593	1.69338	0.780165	1.18367	1.65
38255553	-0.183235	1.26713	1.20793	0.744009	0.741443	0.199403	1.0366	0.930995	1.278	0.713809	0	40.22	0.995675	1.72612	0.816618	1.15775	11.25
38277212	-0.179484	1.30359	1.20159	0.809709	0.781061	0.265423	0.98389	0.911	1.37769	0.803219	0	43.91	1.06117	1.76184	0.847182	1.11869	13.36
38296156	-0.18764	1.31562	1.19768	0.851914	0.814093	0.329156	0.952694	0.896562	1.42585	0.860729	0	40.21	1.10603	1.77189	0.860337	1.09543	7.64
38348309	-0.108198	1.25811	1.15918	0.90171	0.907475	0.552368	0.908328	0.859513	1.40794	0.940708	0	45.28	1.18915	1.69451	0.825471	1.06941	5.46
38379979	-0.246953	1.18328	1.13652	0.942963	0.908231	0.667245	0.904097	0.844569	1.32773	0.94662	44.61	38.15	1.21989	1.64359	0.79286	1.01732	10.43
38403915	-0.428117	1.13147	1.13534	0.978621	0.908172	0.754275	0.922174	0.841618	1.26714	0.951756	100	39.7	1.2484	1.60969	0.774512	0.975473	27.11
38456016	-0.228554	1.21438	1.27774	1.06796	1.02548	0.879124	1.09539	0.895515	1.40462	1.09439	79.32	44.94	1.38578	1.62862	0.851721	0.953076	26.81
38487781	-0.115152	1.31296	1.36534	1.11957	1.11914	0.959288	1.19797	0.928946	1.51619	1.18975	0	47.8	1.43176	1.65302	0.930163	0.983279	31.01
38509798	-0.0061031	1.39081	1.39892	1.14272	1.1782	1.01669	1.23391	0.933773	1.56724	1.23607	0	45.21	1.38038	1.66293	0.989528	1.02405	29.55
38531175	-0.151658	1.45651	1.4114	1.15972	1.22665	1.07311	1.25327	0.93654	1.59959	1.26649	0	45.99	1.32425	1.67115	1.04059	1.07661	26.36
38570019	-0.205426	1.49692	1.32614	1.18507	1.2602	1.21476	1.21371	0.950313	1.57505	1.24627	0	46.23	1.36265	1.69494	1.09175	1.24507	13.27
38584851	-0.132155	1.50091	1.26622	1.19578	1.26544	1.28342	1.18197	0.958752	1.5472	1.22295	0	44.36	1.40974	1.70923	1.10426	1.33345	14.55
38644444	-0.160713	1.50805	1.17042	1.2477	1.36683	1.42748	1.22111	1.04383	1.52169	1.24902	73.76	35.27	1.52676	1.75618	1.10653	1.55596	17.53
38672516	-0.33433	1.56263	1.1771	1.2609	1.40436	1.43726	1.2706	1.07775	1.52692	1.28335	100	38.51	1.50024	1.74944	1.0831	1.58434	27.55
38697746	-0.225031	1.62546	1.18659	1.26159	1.42278	1.42467	1.31926	1.09684	1.53054	1.31133	0	40.66	1.44517	1.72125	1.05417	1.57576	16.3
38749515	-0.023558	1.65467	1.11782	1.18728	1.34064	1.43046	1.32182	1.06035	1.49328	1.27703	32.57	45.96	1.3584	1.57261	1.0109	1.52097	40.31
38766773	-0.128281	1.65106	1.08811	1.16839	1.32194	1.43824	1.32185	1.05487	1.48486	1.26137	100	45.35	1.35061	1.53598	1.00517	1.50522	42.08
38813133	0.00134098	1.57419	0.935642	1.12669	1.29988	1.48604	1.31891	1.05616	1.47234	1.17819	50.3	47.6	1.40915	1.46132	1.02683	1.46389	42.89
38844219	-0.258836	1.5295	0.892693	1.12117	1.292	1.49352	1.31671	1.06824	1.46914	1.16019	100	42.53	1.44517	1.44752	1.04677	1.4451	40.74
38885964	-0.0413873	1.51085	0.934222	1.15139	1.29355	1.45731	1.32035	1.09835	1.46519	1.19354	100	44.73	1.48073	1.48635	1.06796	1.43489	46.08
38935606	-0.0712805	1.59306	1.07861	1.21664	1.35569	1.42319	1.35055	1.08729	1.46136	1.29559	100	38.78	1.54448	1.51284	1.12346	1.50733	28.03
38960991	-0.311788	1.65655	1.1793	1.26522	1.40083	1.42373	1.3681	1.08423	1.48974	1.36562	34.5	38.34	1.58241	1.52607	1.17967	1.56854	22.34
38983934	-0.071374	1.72694	1.26414	1.31523	1.44496	1.44936	1.39405	1.09615	1.55864	1.42204	100	42.6	1.62012	1.52796	1.26785	1.63195	21.05
39008706	-0.156615	1.77566	1.33857	1.36126	1.47679	1.47174	1.39425	1.10208	1.62486	1.46427	100	39.15	1.64417	1.52231	1.34948	1.69586	13.54
39032640	-0.141924	1.7307	1.3599	1.37595	1.45397	1.46962	1.31067	1.09212	1.65178	1.46498	100	42.23	1.61481	1.51758	1.36865	1.71963	23.56
39049107	-0.141924	1.67744	1.35716	1.37649	1.42208	1.46179	1.23456	1.08035	1.65604	1.45045	100	47.22	1.57823	1.51115	1.35939	1.72422	8.13
39064424	-0.127229	1.62992	1.34385	1.37125	1.3889	1.44567	1.17155	1.06079	1.63357	1.42191	36.69	35.74	1.53953	1.49389	1.32453	1.72649	4.38
39087268	-0.366908	1.52217	1.27704	1.33877	1.31316	1.38285	1.06386	0.997662	1.51291	1.31665	100	38	1.44418	1.43234	1.178	1.70787	13.11
39098405	-0.170479	1.4741	1.24198	1.32101	1.27818	1.35111	1.01721	0.965886	1.44908	1.26408	100	34.13	1.40168	1.40063	1.10424	1.69808	14.59
39139470	-0.290014	1.48138	1.20294	1.29153	1.23223	1.30914	0.966393	0.906292	1.33747	1.20352	100	34.09	1.40087	1.32847	1.02175	1.7358	15.66
39204639	-0.149501	1.68994	1.24008	1.33122	1.30063	1.40314	1.09374	0.932615	1.36256	1.27429	17.99	48.23	1.58609	1.28101	1.14473	1.9253	21.29
39266824	-0.112127	1.7018	1.19217	1.34286	1.34597	1.50408	1.10238	0.957263	1.40088	1.28692	100	41.85	1.56081	1.22212	1.13193	2.03368	27.4
39330925	-0.200152	1.58549	0.999668	1.24085	1.30615	1.44095	0.868912	0.82619	1.35931	1.21557	100	36.74	1.42632	1.16714	0.976226	1.9754	17.79
39352946	-0.104181	1.56111	0.937004	1.20874	1.28656	1.38565	0.77859	0.756197	1.34871	1.20433	100	37.52	1.41433	1.15469	0.951248	1.93083	29.46
39378483	-0.236103	1.53663	0.883463	1.20688	1.25	1.30433	0.694749	0.666754	1.3595	1.20554	100	34.57	1.43431	1.11288	0.954645	1.84442	24.53
39404494	-0.296537	1.51134	0.837623	1.21793	1.20404	1.20735	0.616457	0.56773	1.37076	1.21185	100	36.3	1.46686	1.05809	0.975671	1.73901	12.16
39417591	-0.389152	1.49749	0.826425	1.2223	1.18621	1.17255	0.591448	0.535725	1.36335	1.2165	100	34.89	1.46689	1.03661	0.986832	1.70717	6.22
39451837	-0.172094	1.46343	0.855839	1.26165	1.14572	1.09175	0.556724	0.484821	1.33664	1.26754	0.58	35.87	1.45045	0.975508	1.05055	1.64857	13.15
39475185	-0.256732	1.42058	0.818178	1.2583	1.10552	1.04999	0.540837	0.445984	1.27265	1.25394	0	37.01	1.41768	0.952809	1.06466	1.62949	15.26
39501546	-0.227395	1.33196	0.690268	1.20233	1.05008	1.03654	0.543068	0.402438	1.13469	1.14393	0	37.28	1.3507	0.958605	1.02735	1.64625	19.13
39514480	-0.0578879	1.30093	0.633165	1.17699	1.02692	1.03088	0.544192	0.385796	1.07658	1.09607	2.61	42.44	1.32209	0.962892	1.01145	1.65364	6.94
39531625	-0.0522842	1.28879	0.567029	1.15226	0.996885	1.01209	0.537877	0.364621	1.01693	1.05373	0	37.64	1.29028	0.964847	1.00451	1.65095	26.61
39552129	-0.111426	1.31492	0.496876	1.13286	0.964532	0.992067	0.529628	0.346305	0.975204	1.01993	0	40.76	1.25544	0.970266	1.01223	1.63748	21.25
39572207	-0.129295	1.36102	0.431031	1.11485	0.93286	0.961027	0.516498	0.329612	0.941767	1.00305	0	40.8	1.22689	0.972855	1.02034	1.6163	28.73
39589190	-0.146581	1.40108	0.393555	1.10102	0.912423	0.91744	0.498475	0.317201	0.916318	1.01559	0	41.68	1.21741	0.965838	1.01905	1.5958	23.83
39600848	-0.170913	1.44258	0.377562	1.09306	0.905131	0.879602	0.484639	0.314228	0.904348	1.04392	0	42.48	1.21409	0.957845	1.01842	1.58411	12.47
39621027	-0.178177	1.54424	0.356643	1.08005	0.895265	0.785388	0.449086	0.310907	0.887561	1.12838	0	41.04	1.22081	0.935769	1.02017	1.55545	10.92
39648517	-0.203276	1.61046	0.326744	1.06874	0.865543	0.660679	0.388413	0.28063	0.868027	1.20945	0	40.22	1.28277	0.905839	1.02264	1.48834	15.16
39677662	-0.162572	1.61856	0.268028	1.05054	0.812068	0.483571	0.294231	0.213916	0.854368	1.30028	0	42.73	1.4423	0.869075	1.01074	1.36192	22.67
39700979	-0.204262	1.59828	0.272106	1.051	0.76102	0.365434	0.217621	0.15914	0.819892	1.32535	0	43.66	1.51108	0.825407	0.99537	1.25652	11.86
39719337	-0.165697	1.57804	0.331552	1.07458	0.718209	0.286688	0.149901	0.107495	0.777284	1.32201	0	40	1.53684	0.77781	0.995021	1.16508	18.46
39742363	-0.119323	1.53491	0.451289	1.11844	0.64845	0.18584	0.0477528	0.0299627	0.702168	1.2912	4.56	44.67	1.54092	0.699767	0.991572	1.03208	2.91
39756034	-0.124533	1.49839	0.507007	1.1306	0.602384	0.138561	-0.00315156	-0.00313822	0.652717	1.2546	0	39.47	1.5087	0.656762	0.970506	0.970976	6.71
39767375	0.0116356	1.46093	0.560052	1.13377	0.556185	0.108895	-0.0486607	-0.0263374	0.595941	1.20285	0	40.99	1.45311	0.615943	0.933571	0.930521	8.26
39787513	-0.0455054	1.38553	0.654114	1.13297	0.470241	0.0684281	-0.124339	-0.0593742	0.485441	1.09127	2.52	39.58	1.32174	0.543186	0.853631	0.871446	8.99
39798502	-0.190133	1.32744	0.705269	1.13365	0.413324	0.0334893	-0.167404	-0.0801794	0.419626	1.02086	9.52	39.66	1.23097	0.498117	0.808292	0.824034	3.15
39809551	0.024865	1.2554	0.745093	1.13775	0.351081	-0.0191882	-0.207328	-0.103309	0.361019	0.953186	0	41.99	1.13362	0.453361	0.77322	0.758256	5.28
39827139	-0.0610072	1.13131	0.783099	1.14364	0.249603	-0.108182	-0.26107	-0.132406	0.28471	0.846053	1.09	36.13	0.96302	0.390903	0.728939	0.653214	15.28
39849287	-0.280668	0.941125	0.833759	1.1508	0.104046	-0.237057	-0.329367	-0.173177	0.177231	0.691767	5.08	34.55	0.727342	0.299385	0.666023	0.49264	10.3
39864566	-0.251553	0.80173	0.890022	1.15616	0.0113223	-0.322507	-0.370026	-0.208392	0.0906722	0.590758	0	40.39	0.605011	0.226486	0.615626	0.367297	9.77
39924858	-0.275428	0.287482	1.15273	1.1736	-0.289909	-0.638915	-0.471567	-0.365386	-0.249609	0.243341	0	40.29	0.311206	-0.053833	0.439476	-0.136481	9.9
39957130	-0.284099	0.153003	1.33058	1.15733	-0.441801	-0.800474	-0.540126	-0.473664	-0.438803	0.0417552	0	40.43	0.253481	-0.213271	0.344934	-0.40048	12.59
39974749	-0.300338	0.089807	1.41963	1.14234	-0.526137	-0.880116	-0.581256	-0.534975	-0.541861	-0.0718483	0	37.79	0.217868	-0.299985	0.284289	-0.537568	9.74
39994863	-0.155987	0.017613	1.47549	1.12554	-0.618037	-0.950728	-0.627505	-0.59279	-0.637811	-0.186641	0	36.65	0.127012	-0.379125	0.21417	-0.654251	12.98
40013814	-0.415406	-0.0395384	1.50825	1.10881	-0.706456	-1.01384	-0.673335	-0.645228	-0.720168	-0.292673	6.43	37.77	0.0127157	-0.446071	0.14826	-0.748382	5.36
40037060	-0.336143	-0.129647	1.52106	1.0766	-0.807913	-1.06709	-0.724792	-0.709557	-0.81705	-0.411282	0	36.76	-0.13615	-0.520128	0.0328946	-0.857002	12.48
40070891	-0.336143	-0.283848	1.45401	1.01524	-0.920431	-1.06579	-0.781719	-0.78292	-0.929209	-0.541536	0	36.67	-0.35979	-0.577292	-0.191036	-0.950911	7.39
40084511	-0.37367	-0.342845	1.41838	0.985088	-0.95653	-1.05463	-0.800263	-0.809184	-0.962213	-0.581234	0	38.64	-0.442121	-0.599113	-0.282747	-0.978483	11.27
40113136	-0.424235	-0.442024	1.36933	0.913698	-1.01276	-1.03659	-0.829606	-0.862633	-0.999525	-0.632154	0	39.06	-0.571039	-0.669721	-0.444305	-1.04166	9.53
40130576	-0.286716	-0.503336	1.34942	0.859026	-1.04041	-1.02186	-0.844774	-0.902572	-1.00311	-0.640374	0	37.77	-0.649476	-0.738426	-0.550079	-1.09969	9.07
40173017	-0.432062	-0.607707	1.28002	0.705634	-1.08656	-0.98869	-0.879096	-0.992908	-0.979475	-0.644229	0	35.54	-0.791591	-0.916095	-0.760054	-1.20135	12
40184495	-0.407234	-0.616905	1.25198	0.65667	-1.09257	-0.976352	-0.889863	-1.01278	-0.963988	-0.648246	0	37.32	-0.806372	-0.963965	-0.794308	-1.20028	2.02
40198250	-0.250668	-0.619833	1.21547	0.594682	-1.09592	-0.958604	-0.90213	-1.03374	-0.94008	-0.652013	34.84	39.16	-0.813554	-1.02139	-0.826573	-1.18652	7.55
40210968	-0.294868	-0.619606	1.17081	0.52861	-1.09848	-0.94298	-0.91232	-1.05173	-0.916435	-0.657024	0	39.88	-0.818554	-1.07594	-0.858758	-1.16615	14.66
40227554	-0.145266	-0.619547	1.10516	0.45409	-1.10423	-0.938887	-0.918408	-1.06721	-0.899607	-0.666967	2.76	39.48	-0.829648	-1.12368	-0.901549	-1.1434	6.51
40241735	-0.068948	-0.6091	1.02763	0.384792	-1.11052	-0.951664	-0.921175	-1.08087	-0.887745	-0.678786	2.39	39.91	-0.832181	-1.1558	-0.934947	-1.11607	0.69
40253142	-0.294596	-0.599038	0.962283	0.330396	-1.11503	-0.965502	-0.921464	-1.08932	-0.880116	-0.688984	3.52	38.24	-0.83398	-1.17636	-0.959334	-1.09248	7.77
40265192	-0.315293	-0.592748	0.894358	0.272871	-1.11884	-0.977371	-0.919467	-1.09379	-0.874122	-0.700342	0	37.15	-0.842443	-1.19612	-0.987574	-1.06832	10.66
40278143	-0.267314	-0.597064	0.826306	0.20956	-1.12159	-0.981573	-0.913004	-1.08888	-0.871297	-0.713811	0	37.87	-0.866983	-1.21646	-1.02715	-1.04473	4.9
40294918	-0.122494	-0.614695	0.736452	0.121337	-1.125	-0.982523	-0.893147	-1.05863	-0.876531	-0.73695	0	40.17	-0.920425	-1.2336	-1.09888	-1.00987	12.49
40319523	-0.220234	-0.649026	0.611795	0.00339343	-1.12423	-0.974404	-0.858778	-1.00592	-0.890435	-0.768154	0	40	-1.00088	-1.24602	-1.19704	-0.961399	1.69
40338557	-0.153236	-0.674589	0.526807	-0.0665158	-1.1156	-0.958937	-0.841564	-0.986087	-0.897021	-0.780922	0	37.54	-1.04274	-1.25324	-1.23783	-0.932586	12.79
40355755	-0.317916	-0.709355	0.438041	-0.133359	-1.0999	-0.933729	-0.828063	-0.972502	-0.903437	-0.788941	0	41.04	-1.08903	-1.258	-1.26469	-0.901622	19.89
40371845	-0.24315	-0.73951	0.357224	-0.19117	-1.08413	-0.907988	-0.81712	-0.966593	-0.909674	-0.794797	0	36.59	-1.12598	-1.26297	-1.28124	-0.876332	12.35
40387267	-0.111999	-0.754675	0.281545	-0.242682	-1.07109	-0.88548	-0.80669	-0.972509	-0.915818	-0.800266	0	40.43	-1.14096	-1.27258	-1.28895	-0.862278	11.02
40405018	-0.415451	-0.751779	0.212293	-0.281718	-1.05448	-0.862717	-0.798641	-0.995864	-0.918176	-0.797941	0	37.58	-1.12055	-1.28711	-1.27232	-0.864962	6.98
40419109	-0.313904	-0.744062	0.150148	-0.31136	-1.03909	-0.840435	-0.78888	-1.02011	-0.918592	-0.794365	0	37.18	-1.08967	-1.30028	-1.24882	-0.869187	15.59
40434902	-0.25941	-0.742108	0.0950724	-0.335339	-1.03168	-0.820379	-0.771822	-1.02945	-0.919536	-0.797951	0	38.24	-1.07097	-1.30676	-1.23761	-0.860161	11
40450336	-0.295031	-0.74092	0.0633401	-0.349952	-1.03661	-0.807726	-0.744323	-1.02616	-0.922544	-0.812644	0	38.25	-1.06957	-1.30871	-1.24509	-0.842499	9.75
40474959	-0.3102	-0.73735	0.026921	-0.361884	-1.05623	-0.792061	-0.690657	-1.01106	-0.933048	-0.848455	0	36.12	-1.0753	-1.30389	-1.2724	-0.806401	0.78
40486432	-0.266581	-0.740937	0.00308187	-0.363578	-1.06253	-0.784149	-0.676718	-1.00051	-0.939926	-0.861057	0	38.56	-1.07466	-1.2943	-1.28178	-0.788634	6.04
40503214	-0.283402	-0.757147	-0.0480267	-0.351613	-1.07166	-0.767823	-0.664163	-0.966495	-0.954512	-0.879552	8.83	35.38	-1.07013	-1.25564	-1.29761	-0.750241	4.93
40514230	-0.304111	-0.771233	-0.0815092	-0.339765	-1.07706	-0.756579	-0.660247	-0.939753	-0.962374	-0.889621	9.49	40.73	-1.06502	-1.22598	-1.30497	-0.723657	6.24
40528670	-0.222017	-0.792413	-0.124316	-0.328036	-1.08243	-0.741078	-0.660102	-0.906457	-0.966988	-0.898953	0	38.1	-1.05326	-1.19335	-1.30488	-0.690503	11.71
40539983	-0.239612	-0.810209	-0.153946	-0.327386	-1.08429	-0.729211	-0.665405	-0.887712	-0.963116	-0.90114	4.95	44.04	-1.03789	-1.18159	-1.29177	-0.670212	6.42
40554339	-0.332	-0.839242	-0.185132	-0.331111	-1.08505	-0.71796	-0.687174	-0.872879	-0.951706	-0.8954	0	35.12	-1.00525	-1.18082	-1.25594	-0.657073	12.42
40567305	-0.279995	-0.873533	-0.216244	-0.338197	-1.08343	-0.707704	-0.719205	-0.860529	-0.935176	-0.883402	0	37.86	-0.963399	-1.18665	-1.20593	-0.648746	9.44
40714712	-0.448235	-0.876421	-0.607019	-0.578495	-0.934173	-0.415169	-0.656684	-0.66651	-0.823091	-0.902611	0	33.43	-1.0498	-1.08023	-1.00806	-0.335269	6.71
40735051	-0.463137	-0.863274	-0.641941	-0.604509	-0.917631	-0.357021	-0.657407	-0.643365	-0.80609	-0.920915	0	33.94	-1.04096	-1.07647	-0.95448	-0.336463	7.3
40776556	-0.417907	-0.87197	-0.683661	-0.666924	-0.932729	-0.414321	-0.675276	-0.686212	-0.821448	-0.927455	0	36.28	-1.0281	-1.13236	-0.976611	-0.385916	7.85
40817485	-0.519649	-0.899277	-0.707464	-0.723187	-0.969517	-0.537032	-0.703291	-0.765531	-0.84929	-0.912096	0	33.7	-1.00648	-1.21546	-1.05018	-0.472466	4.93
40845281	-0.481305	-0.950868	-0.738974	-0.754942	-0.99023	-0.574761	-0.725641	-0.80369	-0.866637	-0.893265	0	35.07	-0.971772	-1.25981	-1.07119	-0.530176	0
40871801	-0.448205	-1.00118	-0.768749	-0.780358	-1.0049	-0.587158	-0.738459	-0.833946	-0.884661	-0.877564	0	33.79	-0.952518	-1.29259	-1.08062	-0.583349	4.56
40893904	-0.519274	-1.0064	-0.783787	-0.799549	-1.00454	-0.558584	-0.71769	-0.85046	-0.89229	-0.87584	0	33.32	-0.98338	-1.30588	-1.08321	-0.610827	2.99
40909616	-0.536405	-0.999418	-0.793929	-0.812805	-1.00034	-0.524418	-0.693088	-0.85643	-0.894316	-0.877368	0	34.73	-1.01907	-1.31054	-1.08175	-0.622243	6.64
40998960	-0.506784	-0.961879	-0.907678	-0.836535	-0.982579	-0.446921	-0.651672	-0.764221	-0.876362	-0.896771	0	33.26	-1.12081	-1.31212	-0.996795	-0.620798	0.57
41037931	-0.477761	-0.893572	-0.966235	-0.803641	-0.955193	-0.431256	-0.693011	-0.663815	-0.797343	-0.844175	0	34.68	-1.00296	-1.26341	-0.932945	-0.469496	12.97
41049401	-0.389321	-0.881497	-0.97482	-0.80458	-0.957957	-0.431578	-0.702526	-0.653486	-0.77958	-0.828985	0	35.96	-0.984926	-1.25696	-0.925118	-0.44203	3.38
41086044	-0.499251	-0.866716	-0.994541	-0.806552	-0.967754	-0.425403	-0.722598	-0.632534	-0.732776	-0.78617	0	33.95	-0.94548	-1.24568	-0.912876	-0.375694	10.3
41119570	-0.499251	-0.930702	-0.998952	-0.793552	-0.97003	-0.390148	-0.704891	-0.619651	-0.734126	-0.778164	0	36.17	-0.975611	-1.25684	-0.916524	-0.394213	12.31
41143081	-0.436893	-0.966898	-0.994879	-0.783626	-0.967036	-0.366761	-0.683733	-0.616371	-0.750837	-0.784527	0	33.61	-0.979207	-1.26463	-0.93482	-0.406416	1.46
41168602	-0.549033	-0.972523	-0.990375	-0.771691	-0.940951	-0.334534	-0.651963	-0.6166	-0.779754	-0.803557	0	34.34	-0.925591	-1.26165	-0.972091	-0.378407	4.19
41229957	-0.411169	-0.935869	-0.947561	-0.78197	-0.960692	-0.409864	-0.653534	-0.713801	-0.879675	-0.880777	0	34.47	-0.884841	-1.27636	-1.09901	-0.504514	5.08
41253344	-0.448397	-0.92032	-0.919609	-0.789811	-0.996391	-0.483221	-0.678767	-0.758763	-0.918377	-0.912772	0	35.81	-0.907771	-1.28742	-1.14232	-0.613727	8.67
41322327	-0.458187	-0.958879	-0.789547	-0.710632	-1.06186	-0.639102	-0.737207	-0.771721	-1.03938	-0.975542	0	35.8	-0.98762	-1.3007	-1.20352	-0.882355	7.27
41358699	-0.606984	-0.982122	-0.733432	-0.611501	-1.04709	-0.636867	-0.710706	-0.709483	-1.04226	-0.985795	0	35.55	-0.913999	-1.24878	-1.20141	-0.874384	0
41390691	-0.350194	-0.967967	-0.680501	-0.506949	-1.03349	-0.624157	-0.68925	-0.647178	-0.998843	-0.96311	0	35.32	-0.85332	-1.17126	-1.13101	-0.858705	17.95
41425223	-0.356417	-0.937344	-0.616129	-0.384648	-1.02028	-0.607139	-0.662996	-0.578994	-0.939367	-0.930389	0	32.05	-0.787395	-1.06808	-1.02567	-0.846025	0
41482037	-0.365374	-0.906004	-0.455136	-0.19695	-1.01785	-0.632731	-0.613293	-0.471274	-0.983779	-0.94866	0	37.08	-0.681963	-0.891645	-0.89252	-0.888827	2.32
41514752	-0.479565	-0.902397	-0.30979	-0.0583217	-1.04068	-0.721569	-0.555855	-0.440731	-1.04377	-0.987148	0	34.41	-0.646337	-0.809462	-0.886681	-0.928291	4.58
41547632	-0.48548	-0.9094	-0.134159	0.103991	-1.07867	-0.851836	-0.472474	-0.423655	-1.11265	-1.03929	0	39.24	-0.619452	-0.730521	-0.922884	-0.978687	9.63
41610548	-0.504031	-0.874033	0.160922	0.414927	-1.0974	-0.941135	-0.316451	-0.259096	-0.962928	-1.02941	0	39.72	-0.612855	-0.519757	-0.792416	-1.02581	11.94
41645888	-0.402209	-0.86296	0.302148	0.55813	-1.05053	-0.94781	-0.24342	-0.142349	-0.844073	-1.04692	0	40.14	-0.50344	-0.370342	-0.685446	-1.02235	9.84
41659445	-0.454251	-0.855507	0.354894	0.613179	-1.02223	-0.946275	-0.216766	-0.0964582	-0.794754	-1.05024	0	36.41	-0.448945	-0.310163	-0.641703	-1.01095	8.96
41683219	-0.442556	-0.827819	0.444776	0.713958	-0.963036	-0.943329	-0.173185	-0.0286647	-0.717822	-1.0303	0	36.05	-0.357815	-0.215729	-0.577781	-0.968014	7.44
41698686	-0.361409	-0.797931	0.515097	0.803315	-0.900095	-0.934833	-0.143432	0.0249471	-0.659638	-0.9958	0	36.57	-0.261557	-0.140133	-0.53398	-0.900671	3.45
41724727	-0.348341	-0.736986	0.621292	0.931925	-0.792618	-0.911551	-0.0842247	0.105548	-0.563662	-0.924557	0	35.35	-0.133109	-0.0219027	-0.46008	-0.801408	0
41743574	-0.364362	-0.672418	0.705882	1.01938	-0.709931	-0.889927	-0.0129246	0.166501	-0.480624	-0.861145	0	39.78	-0.0959767	0.0764341	-0.388662	-0.752593	20.36
41773324	-0.469473	-0.53252	0.858436	1.16681	-0.55332	-0.837368	0.132338	0.270713	-0.316192	-0.725367	0	43.71	-0.0781197	0.256391	-0.247343	-0.680513	10.16
41794383	-0.248544	-0.440917	0.962077	1.24946	-0.443141	-0.79007	0.217934	0.322602	-0.18434	-0.615448	0	38.47	-0.0177746	0.35157	-0.147871	-0.680759	12.64
41812806	-0.240228	-0.354641	1.0631	1.31842	-0.33625	-0.745383	0.300793	0.359499	-0.0492114	-0.501864	0	42.28	0.0530149	0.428386	-0.0495394	-0.720955	9.06
41840333	-0.13172	-0.216425	1.16786	1.39164	-0.154082	-0.619412	0.402334	0.424453	0.16713	-0.305243	0	43.46	0.177679	0.529067	0.0952892	-0.691722	18.44
41855648	-0.181999	-0.140571	1.18503	1.41192	-0.0424966	-0.500463	0.428722	0.464237	0.295259	-0.177964	0	41.64	0.257015	0.564763	0.165206	-0.607286	8.5
41874161	-0.281178	-0.0438277	1.19122	1.4237	0.0999263	-0.334446	0.452084	0.516345	0.455325	-0.0143368	0	38.36	0.363597	0.603729	0.24896	-0.475798	11.23
42003604	-0.0107638	0.756215	1.28277	1.29751	0.829517	0.344107	0.888871	0.902012	1.16899	0.724523	0	47.28	1.08092	1.14203	0.88712	0.309033	10.1
42017623	0.0307939	0.835447	1.27688	1.29852	0.886199	0.423613	0.959116	0.932777	1.2281	0.803892	32.46	47.2	1.10903	1.19952	0.949855	0.39227	3.65
42029939	-0.0176302	0.893565	1.26799	1.29783	0.927175	0.485911	1.01134	0.955551	1.27135	0.86258	0.77	46.25	1.12723	1.24006	0.994282	0.455237	15.12
42041405	-0.0359124	0.953427	1.25504	1.29186	0.968529	0.548617	1.06037	0.979409	1.31649	0.919172	0	47.29	1.15421	1.27827	1.03749	0.515131	5.3
42053620	-0.0273238	1.01145	1.23655	1.2789	1.00863	0.613558	1.10689	1.00343	1.36746	0.976894	0	45.18	1.18896	1.31163	1.07774	0.571445	18.31
42079829	0.0386035	1.13066	1.18243	1.24127	1.09098	0.763479	1.20752	1.05579	1.48641	1.10564	0	49.44	1.26847	1.37241	1.15553	0.692761	4.16
42100595	-0.0323734	1.23245	1.13988	1.2222	1.15654	0.873414	1.2838	1.10125	1.5561	1.18638	0	46.04	1.32906	1.42159	1.21266	0.791396	10.66
42113868	-0.0272848	1.31147	1.11265	1.21811	1.19937	0.929487	1.33136	1.136	1.58466	1.21895	0	47.85	1.36889	1.45653	1.25482	0.849338	27.18
42130788	0.0209711	1.42524	1.0747	1.21704	1.25533	0.994756	1.39112	1.18614	1.61131	1.24801	20.96	53.74	1.42344	1.50405	1.31329	0.92237	8.83
42143610	-0.0510613	1.50159	1.04952	1.21924	1.29331	1.04302	1.42748	1.22042	1.62054	1.26385	0	47.04	1.45962	1.53728	1.34766	0.97932	12.35
42161597	0.159685	1.58	1.02328	1.22826	1.339	1.12604	1.461	1.25857	1.60623	1.28116	0	44.19	1.4955	1.57915	1.36459	1.07962	22.76
42186954	0.0255936	1.64677	0.998361	1.25578	1.38866	1.26578	1.48395	1.30045	1.51193	1.27717	0	50.21	1.51258	1.63107	1.32931	1.25572	9.65
42212576	-0.102535	1.65883	0.985632	1.27904	1.4211	1.35753	1.4728	1.31272	1.45379	1.28529	0	45.9	1.52519	1.66344	1.28861	1.37418	17.66
42223423	-0.0196466	1.63146	0.984587	1.29014	1.42783	1.37995	1.44361	1.3005	1.44676	1.29929	0	42.79	1.53608	1.67017	1.26393	1.40621	31.8
42251121	-0.288357	1.54614	0.997157	1.31234	1.43351	1.40352	1.35847	1.25728	1.45468	1.33538	2.81	41.48	1.55462	1.6702	1.20448	1.4445	24.65
42281051	-0.250562	1.50287	1.04175	1.32128	1.44933	1.40067	1.29389	1.22524	1.49277	1.3681	0	37.47	1.52997	1.65244	1.16251	1.43786	24.43
42324431	-0.342773	1.47649	1.09415	1.30839	1.47389	1.3978	1.22532	1.18825	1.54715	1.38077	1.83	36.18	1.51743	1.6146	1.11824	1.41134	19.38
42356348	-0.326265	1.50299	1.08279	1.27023	1.49363	1.45769	1.21411	1.18155	1.5523	1.33482	0	37.22	1.57518	1.59542	1.09607	1.44716	22.65
42378752	-0.246085	1.5423	1.1163	1.26792	1.51958	1.47892	1.22862	1.19411	1.57731	1.34863	2.71	37.3	1.63646	1.59915	1.14171	1.49651	18.04
42400134	-0.243252	1.59858	1.16854	1.27847	1.55258	1.48814	1.25857	1.21825	1.61381	1.38545	8.56	38.27	1.72135	1.61285	1.2285	1.56308	19.38
42432252	-0.0874592	1.6423	1.22331	1.28329	1.54967	1.48625	1.29628	1.24095	1.60924	1.41168	24.16	39.82	1.71937	1.59132	1.27443	1.65443	20.93
42448764	-0.140959	1.65399	1.25001	1.28458	1.53086	1.47933	1.31592	1.24948	1.58858	1.42233	9.02	44.76	1.66853	1.56783	1.27231	1.69913	19.46
42470132	-0.227362	1.64623	1.25641	1.28172	1.49031	1.46393	1.33252	1.25524	1.54655	1.40649	0	43.22	1.60932	1.53606	1.247	1.74041	23.27
42506508	-0.252353	1.55712	1.16988	1.27355	1.37266	1.41829	1.33343	1.24415	1.42908	1.28558	0	40.66	1.53745	1.47822	1.12281	1.7507	21
42527445	-0.154084	1.49868	1.11028	1.25454	1.29878	1.39719	1.32816	1.24317	1.34953	1.19714	26.23	39.41	1.49524	1.44563	1.04604	1.74499	26.13
42573283	-0.137346	1.37552	0.993133	1.17007	1.13582	1.37037	1.30941	1.27823	1.16658	0.966326	17.91	48.18	1.42504	1.39891	0.909455	1.69621	13.09
42638576	0.0181456	1.2078	0.805541	1.02373	1.04394	1.38623	1.24608	1.24418	0.964642	0.839898	0	46.41	1.24792	1.29289	0.723613	1.63798	47.86
42693965	-0.164027	1.23467	0.70897	1.00739	1.15737	1.41547	1.16171	1.16727	1.00842	0.942382	1.27	41.56	1.22046	1.25999	0.766546	1.65377	44.06
42775919	-0.0624812	1.50478	0.699821	1.0671	1.39521	1.48057	1.14751	1.18891	1.22579	1.11015	1.34	39.09	1.37878	1.30845	0.989818	1.7305	20.58
42799689	-0.140104	1.55781	0.724613	1.07226	1.41667	1.49312	1.18822	1.22811	1.2709	1.14919	3.84	37.9	1.41664	1.32038	1.04078	1.72373	14.45
42831991	0.0998109	1.58742	0.784349	1.06456	1.39685	1.5039	1.28557	1.30531	1.32066	1.21722	36.48	49.09	1.45034	1.32954	1.09233	1.67203	14.72
42852150	0.0998109	1.59391	0.814404	1.06657	1.38637	1.49936	1.34252	1.33299	1.33683	1.24943	5.9	45.26	1.46295	1.32821	1.12573	1.6352	31.31
42888155	-0.0146975	1.59575	0.873814	1.08547	1.3743	1.46324	1.47635	1.33547	1.34595	1.31663	0	42.84	1.46633	1.30737	1.21682	1.52959	15.84
42926261	-0.031587	1.55815	0.960089	1.13201	1.37169	1.38848	1.61051	1.3861	1.32583	1.35157	0	49.27	1.49058	1.29255	1.33436	1.43623	14.37
42949144	-0.129847	1.5281	1.02143	1.17412	1.38349	1.33581	1.67918	1.44797	1.30814	1.35033	0	47.51	1.5258	1.29416	1.41215	1.398	11.41
42980770	-0.0561833	1.41581	1.06147	1.20085	1.3392	1.24898	1.74743	1.51903	1.25674	1.31893	0	50.38	1.55218	1.26737	1.46462	1.37679	22.72
43007547	0.0244678	1.25658	1.06236	1.19961	1.25243	1.16545	1.76802	1.56771	1.18929	1.26866	0	54.08	1.55528	1.22332	1.46145	1.38902	7.64
43020237	-0.00924087	1.19786	1.05732	1.19654	1.21542	1.13184	1.77348	1.57994	1.158	1.24956	0	49.05	1.54949	1.20781	1.45423	1.40728	22.85
43039887	-0.0526014	1.10054	1.01591	1.17693	1.13756	1.07029	1.7771	1.57333	1.0823	1.20721	0	52.23	1.51571	1.17956	1.41678	1.47894	25.6
43056197	0.0473928	1.03217	0.961329	1.15095	1.07121	1.02575	1.77263	1.5502	1.01755	1.16785	0	53.6	1.47748	1.15651	1.3697	1.554	17.16
43082862	0.0597515	0.971328	0.899762	1.11864	0.986965	0.96466	1.76981	1.52231	0.949305	1.1279	0	51.2	1.42741	1.13786	1.30799	1.66907	13.28
43099633	0.0497044	0.99237	0.910676	1.12039	0.963648	0.932613	1.78076	1.53222	0.953776	1.14306	0	44.33	1.41611	1.15754	1.30668	1.73277	15
43122331	0.1112	1.08643	0.970202	1.14307	0.952518	0.889484	1.80567	1.57141	1.0018	1.20608	0	52.64	1.4108	1.2235	1.33605	1.83996	22.53
43139204	0.0708247	1.13833	0.997588	1.15004	0.949399	0.877835	1.80827	1.58542	1.02654	1.22851	0	52.12	1.40467	1.25134	1.3314	1.8932	8.5
43240572	0.0708247	1.1204	0.775504	0.977481	0.954613	1.10187	1.6093	1.42423	0.956737	0.904792	0	52.72	1.1866	1.08154	0.807444	1.92337	35.45
43266679	0.0874479	1.08178	0.700236	0.945253	0.942443	1.15441	1.57702	1.39425	0.907041	0.850927	0	52.71	1.12144	1.02613	0.737662	1.94025	32.83
43298894	0.0409788	1.1081	0.756028	0.998071	0.916027	1.14782	1.62747	1.43487	0.893738	1.00422	0	51.81	1.12723	1.02087	0.889481	1.99533	37.27
43310838	-0.077536	1.11647	0.783701	1.02202	0.906605	1.13558	1.64313	1.4504	0.893689	1.07045	6.78	48.35	1.13857	1.01921	0.958353	2.00744	29.29
43345073	-0.216752	1.09666	0.857544	1.09843	0.873648	1.05792	1.61937	1.46387	0.900968	1.28844	0	46.1	1.21655	0.960547	1.1855	1.97455	17.49
43373758	-0.149435	1.05242	0.908928	1.15764	0.846314	0.965436	1.55625	1.45405	0.913694	1.4618	5.72	48.53	1.3052	0.884663	1.36667	1.89259	19.92
43407385	-0.142362	0.922821	0.818925	1.14422	0.817707	0.865659	1.37907	1.39571	0.885656	1.46619	0.95	43.33	1.25473	0.762861	1.40835	1.7163	12.3
43420938	-0.166342	0.85941	0.755612	1.12304	0.808774	0.830938	1.29162	1.36359	0.866361	1.42552	12.15	42.88	1.2085	0.711288	1.39068	1.63317	11.16
43437542	-0.173205	0.805511	0.708399	1.10345	0.801878	0.795739	1.21048	1.33588	0.839781	1.38152	0	39.1	1.16672	0.667241	1.38194	1.53776	9.02
43468766	-0.282894	0.730593	0.642877	1.04541	0.792393	0.722746	1.06811	1.30738	0.75556	1.23975	0	38.65	1.05851	0.623997	1.34186	1.32456	18.99
43493891	-0.189608	0.683426	0.64521	1.02748	0.798778	0.673855	0.982782	1.26443	0.710231	1.1732	0	37.58	0.987128	0.576495	1.3473	1.15556	6.47
43509554	-0.298121	0.660394	0.677866	1.03535	0.809471	0.645216	0.952804	1.22662	0.692068	1.16075	1.32	40.15	0.95615	0.535416	1.38043	1.05372	16.9
43525516	-0.270875	0.645723	0.720705	1.04738	0.827614	0.628796	0.922889	1.18223	0.679517	1.15035	0	39.5	0.930062	0.493754	1.41737	0.940365	4.78
43542819	-0.284159	0.647838	0.750814	1.05353	0.84978	0.643273	0.885004	1.14475	0.678184	1.13219	0	38.76	0.914464	0.472096	1.42788	0.841015	7.94
43558902	-0.296327	0.658653	0.786373	1.06364	0.874672	0.675987	0.84019	1.10448	0.683352	1.11435	0	37.48	0.904138	0.45969	1.42258	0.743429	13.47
43587090	-0.145001	0.70126	0.845313	1.07609	0.937621	0.768726	0.773051	1.0382	0.714551	1.09028	2.47	35.99	0.912032	0.458215	1.40488	0.5845	20.79
43603289	-0.334577	0.74806	0.863058	1.06981	0.99221	0.850632	0.760602	1.01422	0.752418	1.08471	1.1	37.99	0.946828	0.478501	1.40005	0.519763	19.35
43621208	-0.368291	0.826467	0.876902	1.05369	1.07526	0.983747	0.760399	0.991586	0.816135	1.08216	3.05	39.15	1.01408	0.521029	1.39207	0.455352	2.88
43651253	-0.204666	0.924176	0.885921	1.03024	1.17688	1.15733	0.757821	0.96513	0.902349	1.07352	14.71	37.83	1.09773	0.567133	1.35936	0.385392	25.65
43672290	-0.337386	0.948679	0.879625	1.02224	1.20556	1.22135	0.752775	0.960791	0.933989	1.0666	7.77	41.67	1.11221	0.562629	1.32077	0.375548	17.64
43703454	-0.223841	0.973029	0.85914	1.01627	1.22404	1.2796	0.738905	0.957917	0.970633	1.05706	1.07	37.13	1.11264	0.542162	1.25431	0.383203	21.53
43731195	-0.181721	0.98413	0.846759	1.02159	1.20317	1.24594	0.697644	0.934913	0.974167	1.03451	2.02	40.14	1.09801	0.534903	1.20624	0.360041	27.12
43759967	-0.334011	0.981487	0.830872	1.03526	1.13972	1.13311	0.624446	0.897384	0.955815	0.99144	0.63	39.38	1.06417	0.533327	1.14027	0.324689	10.31
43781625	-0.262425	1.00849	0.824533	1.04069	1.12481	1.09174	0.597322	0.879172	0.983764	0.989178	12.78	40.26	1.07588	0.559145	1.13362	0.341502	20.79
43797969	0.055532	1.05204	0.824168	1.04544	1.14043	1.08382	0.596216	0.866168	1.04007	1.01387	21.43	38.17	1.1166	0.595912	1.17401	0.377645	18.29
43822499	-0.206368	1.1296	0.828348	1.04515	1.17384	1.09193	0.605324	0.856013	1.13642	1.06089	8.52	39.19	1.18315	0.660376	1.24184	0.46004	19.15
43837253	-0.123578	1.17296	0.831946	1.03527	1.1863	1.10965	0.610783	0.863136	1.18103	1.07916	4.18	41.27	1.20617	0.696912	1.25515	0.523473	20.48
43853761	-0.248551	1.2382	0.836429	1.01299	1.20228	1.15569	0.624785	0.888756	1.24074	1.09912	2.24	40.31	1.23226	0.751935	1.26231	0.629211	23.74
43875533	-0.239966	1.32136	0.841265	0.977528	1.22115	1.21888	0.646066	0.926943	1.31844	1.12586	27.44	37.24	1.25653	0.825657	1.26283	0.78934	24.58
43893909	-0.0936984	1.35377	0.846141	0.954834	1.22403	1.22942	0.650971	0.936212	1.35323	1.14358	12.49	38.8	1.252	0.859172	1.25106	0.894338	21.25
43914733	-0.0309227	1.37033	0.858253	0.925996	1.21581	1.21689	0.6466	0.934655	1.37012	1.15964	14.21	48.73	1.22442	0.879269	1.21728	1.01243	22.24
43952939	-0.00659459	1.37188	0.845128	0.88514	1.24486	1.20903	0.674098	0.937187	1.46069	1.22597	16.1	48.54	1.19797	0.91742	1.19899	1.20965	9.97
43977343	-0.14826	1.34847	0.811233	0.866672	1.29168	1.21093	0.711742	0.941837	1.55141	1.29318	5.26	38.49	1.19136	0.943396	1.21465	1.32753	4.54
43993657	-0.150815	1.35687	0.806467	0.86032	1.32769	1.22724	0.742661	0.950638	1.60311	1.33904	3.79	38.43	1.20837	0.969558	1.22837	1.39814	28.39
44016306	-0.281899	1.42571	0.836568	0.863444	1.40279	1.29142	0.799239	0.977268	1.68191	1.42529	2.32	35	1.2811	1.03075	1.25857	1.48941	11.76
44028386	-0.368324	1.47509	0.860997	0.867776	1.44882	1.3354	0.835115	0.995271	1.72565	1.47627	7.69	33	1.32996	1.06972	1.2775	1.5362	0
44054621	-0.287713	1.55788	0.910509	0.866793	1.50987	1.39903	0.926311	1.02917	1.77664	1.54245	9	34.01	1.39795	1.14519	1.30157	1.64528	13.12
44082137	-0.15299	1.60744	0.97474	0.858894	1.49479	1.40221	1.03606	1.04903	1.74067	1.53769	0	41.99	1.41149	1.19759	1.31084	1.74714	35.31
44096932	-0.257531	1.62526	1.00082	0.85524	1.48021	1.4008	1.08602	1.05751	1.70954	1.52005	0	43.97	1.41797	1.21674	1.30924	1.79462	33.29
44128095	-0.0552527	1.63272	0.988051	0.837376	1.4542	1.41965	1.1781	1.08537	1.60512	1.40318	0	45.54	1.45436	1.2394	1.25856	1.92158	19.04
44171507	-0.169287	1.57251	0.878902	0.803873	1.41328	1.44404	1.23696	1.1188	1.44176	1.1717	0	43.44	1.47749	1.2377	1.12608	2.06153	19.67
44190996	-0.0942182	1.53116	0.836955	0.809835	1.4084	1.45849	1.19895	1.12035	1.41629	1.12155	0	42.12	1.47994	1.23476	1.05761	2.08533	40.64
44245659	-0.134941	1.41744	0.745182	0.829025	1.37452	1.46223	1.04918	1.08452	1.4326	1.12486	4.14	47.04	1.44675	1.20216	0.944905	2.05814	29.11
44282206	-0.331151	1.3634	0.722441	0.826407	1.32188	1.40608	0.964262	1.02516	1.51373	1.26003	10.1	35.98	1.36934	1.16655	0.977703	1.95618	19.55
44312318	-0.335265	1.40872	0.738957	0.824394	1.32493	1.37323	0.973923	0.977761	1.53848	1.36009	37.67	35.19	1.36185	1.14928	1.03734	1.86401	19.68
44362471	-0.158203	1.45117	0.757146	0.786523	1.34027	1.30729	0.9464	0.908832	1.52167	1.45958	14.1	42.77	1.36064	1.13866	1.10165	1.70296	29.88
44381503	-0.164265	1.44487	0.758123	0.760232	1.34492	1.27367	0.906878	0.882502	1.49666	1.47096	10.68	41.3	1.35182	1.13837	1.10759	1.63493	30.64
44406542	-0.140423	1.39101	0.717927	0.709527	1.31618	1.21029	0.805376	0.824606	1.43363	1.43276	28.3	38.91	1.29811	1.10988	1.09307	1.53596	14.46
44424939	-0.227496	1.31768	0.657849	0.65983	1.2736	1.15542	0.690099	0.771104	1.36141	1.36214	5.4	32.89	1.22453	1.06987	1.05956	1.46299	11.94
44457442	-0.352945	1.1786	0.533683	0.567366	1.1789	1.03249	0.505346	0.669863	1.24463	1.23271	1.73	37.43	1.12118	1.00173	1.01506	1.31412	29.05
44479720	-0.40502	1.07964	0.434153	0.506214	1.09652	0.917167	0.404284	0.588396	1.19176	1.14522	0.65	33.2	1.08178	0.968813	1.00647	1.19755	11.14
44504342	-0.200115	0.984276	0.339836	0.441192	1.00768	0.800936	0.318595	0.511542	1.13397	1.06396	0	37.23	1.06366	0.935747	1.00742	1.06894	8.65
44522928	-0.209904	0.930331	0.294466	0.394341	0.945861	0.735922	0.283434	0.475432	1.07941	1.02932	0	38.22	1.0927	0.909068	1.0245	0.97222	10.44
44539813	-0.284103	0.88834	0.263243	0.352883	0.887844	0.682402	0.271293	0.45204	1.0268	1.01271	6.94	33.87	1.15433	0.884734	1.05563	0.881855	10.43
44564756	-0.266844	0.847836	0.22863	0.282279	0.824726	0.611741	0.263729	0.4261	0.949356	0.98429	0	34.96	1.1941	0.844415	1.07517	0.738059	11.67
44580344	-0.327286	0.847198	0.227131	0.234511	0.810036	0.577984	0.267267	0.420113	0.898428	0.962973	0	36.17	1.16171	0.811605	1.05741	0.64859	14.81
44596728	-0.180824	0.85526	0.231124	0.179378	0.802616	0.548504	0.276892	0.41905	0.838801	0.936827	0	39.04	1.10577	0.773905	1.02533	0.549155	15.95
44625981	-0.261696	0.850722	0.196534	0.104071	0.796509	0.540064	0.284962	0.417224	0.771905	0.87944	0	37.93	1.00705	0.750768	0.958935	0.425468	12.8
44639053	-0.265945	0.840695	0.158372	0.0751084	0.798815	0.55701	0.282523	0.414473	0.759365	0.841596	2.31	39.91	0.945718	0.759496	0.912062	0.38242	26.29
44661673	-0.186882	0.835212	0.102872	0.0400254	0.81397	0.596414	0.287012	0.414512	0.761518	0.798457	0	43.68	0.871248	0.788124	0.858682	0.33893	10.52
44687362	-0.218103	0.862019	0.0630423	0.00756866	0.855216	0.655962	0.328358	0.429885	0.792912	0.801124	0	35.24	0.866358	0.843394	0.882484	0.326839	15.55
44702794	-0.142084	0.889639	0.0392462	-0.0082585	0.893871	0.70902	0.373371	0.448263	0.828042	0.825369	0	35.42	0.903246	0.895049	0.948368	0.34826	10.87
44725160	0.123141	0.935878	0.0226668	-0.0149811	0.951311	0.782914	0.438944	0.479838	0.879652	0.871163	0	38.04	0.961959	0.9608	1.03081	0.386049	17.19
44741146	-0.173235	0.980615	0.0315122	-0.00555578	0.998798	0.83366	0.488377	0.509356	0.917345	0.916006	0	39.63	1.00032	0.999347	1.06295	0.407911	21.23
44760977	-0.111267	1.06658	0.075959	0.0262233	1.08513	0.905447	0.571068	0.565839	0.979346	1.01297	0	38.89	1.06715	1.05318	1.10072	0.44122	8.09
44782805	-0.12674	1.16226	0.127627	0.0595435	1.17222	0.986492	0.656748	0.628291	1.05402	1.10581	1.8	37.42	1.1296	1.10555	1.12708	0.487525	7.09
44796861	-0.245315	1.23307	0.16418	0.0845829	1.22849	1.06463	0.71609	0.673924	1.12321	1.15171	0.67	37.63	1.16003	1.13975	1.12398	0.536728	7.41
44815948	-0.147695	1.31654	0.211006	0.119304	1.28986	1.16559	0.781895	0.726837	1.21258	1.19475	0	37.96	1.1885	1.17619	1.10318	0.603843	20.96
44836402	-0.103502	1.40725	0.256694	0.149186	1.35073	1.25631	0.849747	0.782631	1.30351	1.24099	0.64	45.25	1.23051	1.22005	1.09497	0.679703	24.99
44849406	-0.16751	1.47674	0.28428	0.158213	1.39025	1.29804	0.896782	0.820931	1.36182	1.27725	1.32	43.52	1.27675	1.25349	1.11779	0.737177	11.93
44860122	-0.0610374	1.537	0.305588	0.160625	1.42088	1.32515	0.935232	0.852473	1.40922	1.30673	0	47.38	1.31884	1.28054	1.14627	0.788264	16.96
44884050	-0.21287	1.63034	0.330257	0.155849	1.46479	1.35362	0.996813	0.90765	1.48003	1.35145	0	43.5	1.38194	1.33328	1.19018	0.875535	8.05
44897733	-0.0850753	1.6464	0.323966	0.148332	1.47178	1.34306	1.01335	0.930897	1.49018	1.36281	0	47.16	1.39044	1.36791	1.18687	0.901778	14.65
44922189	-0.0799221	1.62096	0.281523	0.127199	1.45601	1.26593	1.01279	0.961504	1.45723	1.36771	0	46.03	1.38204	1.44929	1.148	0.914382	17.79
44952709	-0.195962	1.54882	0.207544	0.0901492	1.39021	1.20881	0.995298	0.96289	1.41126	1.29902	0	42.12	1.30577	1.46334	1.07212	0.927329	12.47
44963599	0.0567274	1.50336	0.170495	0.0707587	1.34564	1.2001	0.983121	0.95049	1.39285	1.24169	0	45.42	1.24297	1.43455	1.0276	0.933022	14.68
44993432	-0.150048	1.41927	0.0939967	0.0255862	1.25859	1.19066	0.949414	0.912195	1.35138	1.1189	0	45.51	1.11475	1.35574	0.948757	0.933475	18.55
45008563	-0.0361569	1.4266	0.0761422	0.00905315	1.25171	1.21432	0.937161	0.892452	1.34129	1.08842	0	45.34	1.10363	1.313	0.954395	0.935267	2.32
45020037	0.210485	1.44547	0.0677379	-0.00193049	1.25501	1.24541	0.928581	0.875475	1.33639	1.07086	16.97	54.55	1.11022	1.27398	0.97173	0.938348	12.97
45031591	-0.0642469	1.46082	0.0600482	-0.0128453	1.25702	1.27065	0.916697	0.856606	1.32858	1.05585	0	55.13	1.11892	1.23807	0.990944	0.933287	12.97
45045935	0.0142753	1.4551	0.0434924	-0.0314584	1.24562	1.27173	0.886748	0.824653	1.30375	1.03583	0	49.37	1.11944	1.20524	1.01015	0.895751	21.15
45065528	-0.120973	1.43512	0.0166117	-0.0589833	1.23665	1.24315	0.837277	0.781804	1.26468	1.03375	0	43.93	1.12106	1.2051	1.04721	0.814309	25.52
45090352	-0.0283673	1.38769	-0.0103475	-0.0944713	1.21567	1.15676	0.755869	0.715404	1.19774	1.03369	0.47	54.12	1.11951	1.20783	1.09217	0.661813	10.23
45106155	-0.143373	1.32787	-0.00694453	-0.107047	1.17239	1.05603	0.699137	0.668526	1.14449	1.00649	0	46.81	1.1018	1.17188	1.08098	0.545231	22.82
45129360	-0.067599	1.19074	0.015973	-0.117747	1.06722	0.845236	0.59963	0.585286	1.04832	0.937769	0	44.5	1.05432	1.08491	1.01813	0.32986	12.42
45150645	-0.0217757	1.04939	0.0496205	-0.116471	0.955278	0.637672	0.511672	0.511337	0.946882	0.860323	0	46.34	0.990896	0.985228	0.939812	0.130099	2.29
45187276	-0.0771694	0.870282	0.134011	-0.0749784	0.795829	0.389983	0.431472	0.443229	0.756941	0.718578	0	37.54	0.842375	0.790248	0.816123	-0.0824092	10.38
45209035	0.109969	0.783481	0.205076	-0.0305238	0.705188	0.273987	0.411152	0.427405	0.631204	0.624627	0	44.65	0.737708	0.650212	0.737915	-0.163527	14.02
45237632	-0.0424214	0.683783	0.277279	0.027822	0.6063	0.144708	0.40358	0.428599	0.518258	0.550587	0	43.13	0.616085	0.516704	0.652917	-0.23657	12.35
45249855	-0.150162	0.640338	0.307815	0.0590606	0.564479	0.0917892	0.40879	0.438227	0.476643	0.525293	0	42.05	0.554562	0.46629	0.616996	-0.255021	5.55
45272904	0.0504163	0.582816	0.363662	0.120067	0.514526	0.0141185	0.421918	0.46399	0.418066	0.511858	3.48	40.7	0.467235	0.397075	0.565482	-0.282859	0
45293753	-0.0450575	0.55504	0.420864	0.183909	0.496686	-0.0540749	0.426382	0.500345	0.391131	0.551799	0	41.54	0.435934	0.360549	0.52858	-0.308502	5.34
45309747	-0.0374344	0.545352	0.473387	0.243285	0.495002	-0.103126	0.431682	0.540068	0.380403	0.610815	0	45.45	0.428985	0.340348	0.501308	-0.326679	17.67
45333863	-0.116527	0.554185	0.550524	0.327719	0.512769	-0.107992	0.471371	0.595965	0.345914	0.687149	2.75	46.23	0.39543	0.303192	0.475561	-0.346273	12.1
45347770	0.0904341	0.589927	0.602775	0.381272	0.546049	-0.0610182	0.522161	0.630635	0.312065	0.742804	0	46.91	0.361574	0.288343	0.480257	-0.346523	9.72
45360713	0.0407126	0.631863	0.654159	0.436008	0.58705	0.00180568	0.581189	0.666402	0.276086	0.799266	0	47.4	0.324552	0.273028	0.489843	-0.344106	12.93
45375815	0.013131	0.656239	0.702054	0.496975	0.62592	0.0655866	0.643234	0.706883	0.238383	0.842649	0	45.94	0.28015	0.236319	0.487417	-0.35017	15.5
45406295	0.0872412	0.621996	0.737945	0.590076	0.674479	0.167151	0.749127	0.779241	0.181739	0.836032	0	44.53	0.1874	0.0815234	0.430604	-0.386737	4.73
45423706	-0.0882818	0.576242	0.752427	0.642783	0.694003	0.222228	0.806735	0.819367	0.151637	0.809418	0	47.49	0.123872	-0.0250744	0.383173	-0.422056	9.92
45442003	-0.0786025	0.501764	0.777645	0.6961	0.689209	0.240075	0.829335	0.84745	0.132406	0.774068	0	34.11	0.0621873	-0.10142	0.331084	-0.474187	6.99
45463000	0.0885372	0.363365	0.806685	0.759754	0.657457	0.226601	0.818129	0.870333	0.122952	0.701821	6.76	39.26	-0.0131473	-0.180429	0.253783	-0.553496	7.65
45476646	-0.0918352	0.281445	0.821836	0.795432	0.634149	0.21529	0.813161	0.882962	0.114806	0.662428	4.28	36.39	-0.0543827	-0.226152	0.209414	-0.604247	9.61
45493818	-0.265653	0.199113	0.841455	0.835765	0.600316	0.201999	0.821636	0.89836	0.0938026	0.635093	3.57	34.74	-0.0960479	-0.281984	0.16329	-0.676571	8.62
45519544	-0.193429	0.0990994	0.876384	0.88338	0.536249	0.165682	0.835574	0.909855	0.0582827	0.618618	0	37.03	-0.14002	-0.345973	0.110527	-0.799327	4.76
45536183	-0.238506	0.0518668	0.893957	0.907003	0.510035	0.150983	0.8568	0.917085	0.037133	0.614534	0	32.89	-0.167443	-0.38198	0.0882021	-0.858435	6.45
45550566	-0.227791	0.0165561	0.905043	0.924849	0.499368	0.146521	0.892674	0.926219	0.0182553	0.614775	0.83	34.86	-0.196419	-0.418936	0.075709	-0.8954	7.61
45571955	-0.278458	-0.0281498	0.91363	0.9448	0.492345	0.146724	0.96936	0.942748	-0.0129853	0.624966	0	34.97	-0.239149	-0.480167	0.0671997	-0.935781	14.18
45594362	-0.270906	-0.0560971	0.905801	0.960671	0.502571	0.167346	1.04851	0.96585	-0.0493524	0.631432	0	35.86	-0.272996	-0.527917	0.0587758	-0.952534	15.9
45613713	-0.343534	-0.0545587	0.880079	0.971876	0.533711	0.210018	1.09409	0.987917	-0.0809192	0.626665	0	34.92	-0.285536	-0.531379	0.05189	-0.941794	1.15
45648908	-0.378199	-0.00609957	0.80113	0.981935	0.635466	0.339543	1.17522	1.03698	-0.146392	0.606347	2.62	34.15	-0.291435	-0.494891	0.0478382	-0.874983	18.85
45668482	-0.127258	0.0286388	0.770133	0.971987	0.67314	0.400667	1.20286	1.06694	-0.164464	0.592456	4.24	35.11	-0.275397	-0.501117	0.0307684	-0.828206	12.13
45687880	-0.203039	0.0740425	0.738064	0.955754	0.709949	0.465726	1.22207	1.10038	-0.17549	0.579016	6.48	39.28	-0.242881	-0.513276	0.00646411	-0.770401	13.99
45724819	-0.191187	0.0916359	0.743133	0.918743	0.71817	0.502985	1.24827	1.11875	-0.205337	0.49624	0	47.15	-0.259832	-0.552869	-0.0444838	-0.675064	13.5
45737436	-0.0809698	0.0760662	0.772245	0.897307	0.697049	0.489049	1.25567	1.10789	-0.21575	0.438476	5.45	49.8	-0.297167	-0.575724	-0.0659162	-0.632565	9.68
45754360	0.0669819	0.0523259	0.808305	0.87626	0.665147	0.456268	1.25865	1.09509	-0.23063	0.373925	0	42.17	-0.346534	-0.603106	-0.0919328	-0.602359	12.07
45769458	-0.0845413	0.0231563	0.841596	0.866463	0.628196	0.399343	1.25358	1.0889	-0.254881	0.320811	0	40.56	-0.400055	-0.630573	-0.121741	-0.609914	9.37
45782182	0.0164148	-0.0150586	0.879627	0.868437	0.587077	0.318254	1.24302	1.08548	-0.286258	0.277342	0	46.17	-0.461477	-0.657095	-0.15351	-0.644564	15.4
45798373	-0.0496607	-0.0687866	0.925657	0.873532	0.530941	0.203421	1.22466	1.08108	-0.328617	0.223333	0	46.09	-0.54451	-0.690616	-0.194271	-0.703444	24.31
45817465	0.144701	-0.12065	0.953022	0.865908	0.47037	0.0948148	1.19941	1.07319	-0.366484	0.157599	0	46.66	-0.62707	-0.72541	-0.232999	-0.765444	22.55
45833837	-0.0174247	-0.146872	0.957453	0.848252	0.422578	0.017714	1.16951	1.06497	-0.382863	0.105141	0	43.95	-0.680989	-0.754138	-0.255777	-0.829577	21.57
45846995	-0.105005	-0.165006	0.954851	0.829721	0.381768	-0.0441137	1.14117	1.05726	-0.393279	0.0617923	0	44.82	-0.721591	-0.778409	-0.273048	-0.888929	13.31
45865307	-0.0800846	-0.203879	0.938551	0.795747	0.318525	-0.119726	1.10592	1.04249	-0.418647	-0.0119941	0	44.56	-0.781222	-0.811006	-0.304908	-0.951333	11.29
45885798	-0.0557092	-0.258839	0.889167	0.748484	0.262033	-0.149373	1.08488	1.01627	-0.456455	-0.0970209	0	45.96	-0.843587	-0.830989	-0.340828	-0.96896	15.28
45902577	0.0876341	-0.312897	0.833936	0.700249	0.212855	-0.162964	1.06991	0.991355	-0.491102	-0.177405	0	44.97	-0.894144	-0.842918	-0.371493	-0.966825	5.56
45917439	-0.0674254	-0.357516	0.799936	0.662993	0.168706	-0.187319	1.05736	0.979955	-0.514965	-0.242628	0	44.07	-0.92082	-0.851488	-0.393394	-0.956134	23.63
46003565	-3.43E-05	-0.502319	0.723277	0.577521	-0.0566703	-0.362216	0.997665	1.03459	-0.544456	-0.481708	0	45.86	-0.797301	-0.841733	-0.444166	-0.760596	14.06
46016687	0.062874	-0.504144	0.713242	0.586004	-0.0787365	-0.386769	0.999229	1.04633	-0.531709	-0.502699	0	44.99	-0.782677	-0.82987	-0.43336	-0.727063	22.51
46029584	-0.0994392	-0.514394	0.713962	0.598491	-0.099041	-0.438131	1.01712	1.06056	-0.523723	-0.521256	0	43.01	-0.804878	-0.827707	-0.416571	-0.704739	16.25
46063540	0.03492	-0.544278	0.738002	0.648356	-0.135124	-0.600922	1.09203	1.10289	-0.507767	-0.546829	2.16	48.98	-0.927511	-0.839781	-0.360519	-0.67373	7.76
46089074	-0.149336	-0.577452	0.816705	0.696156	-0.150989	-0.649046	1.14386	1.14205	-0.487112	-0.551978	9.09	42.84	-0.966803	-0.848584	-0.317965	-0.634965	0.96
46105274	-0.0930599	-0.600641	0.885882	0.727795	-0.154596	-0.657191	1.17707	1.16629	-0.471381	-0.54823	0	43.93	-0.979037	-0.855957	-0.289833	-0.610239	20.19
46122493	-0.0766307	-0.604633	0.945905	0.761801	-0.15245	-0.655322	1.22169	1.18987	-0.444871	-0.534456	0	42.71	-0.981604	-0.853032	-0.261993	-0.566372	4.92
46144458	-0.0662366	-0.57329	0.982688	0.797582	-0.144357	-0.621439	1.28296	1.20625	-0.397849	-0.496672	0	42.39	-0.964318	-0.826158	-0.241244	-0.485158	16.5
46160309	-0.0789267	-0.531855	1.00787	0.828332	-0.131175	-0.583056	1.33665	1.22043	-0.355244	-0.46092	1.55	45.19	-0.940413	-0.795188	-0.229174	-0.408624	16.33
46173717	-0.179708	-0.500567	1.02811	0.850221	-0.116561	-0.566356	1.37042	1.23589	-0.331667	-0.444854	0	43.3	-0.923871	-0.775715	-0.222174	-0.362651	13.71
46197454	-0.021612	-0.39938	1.06025	0.893055	-0.0583974	-0.570049	1.44309	1.28372	-0.291849	-0.435029	0	39.99	-0.890341	-0.731094	-0.22012	-0.254049	11.05
46210795	-0.0646238	-0.351986	1.07265	0.911529	-0.0294803	-0.572278	1.47433	1.30605	-0.275825	-0.431228	0	43.48	-0.871371	-0.711041	-0.218553	-0.210478	11.28
46225620	-0.00871384	-0.302552	1.0968	0.940255	0.00291267	-0.555759	1.51379	1.33386	-0.253722	-0.415908	1.39	44.85	-0.833715	-0.686199	-0.206036	-0.172004	8.18
46244965	0.157479	-0.251957	1.14418	0.990299	0.0399987	-0.49628	1.5563	1.37082	-0.234428	-0.388648	1.47	52.1	-0.751599	-0.659814	-0.181258	-0.160246	8.61
46256979	-0.0157589	-0.227935	1.17424	1.02013	0.0602167	-0.454855	1.57748	1.39157	-0.223767	-0.370558	0	45.6	-0.70105	-0.646192	-0.164808	-0.162863	13.67
46269747	-0.0151086	-0.210841	1.20207	1.04529	0.0780478	-0.416606	1.59673	1.40951	-0.208636	-0.349355	32.55	46.67	-0.660705	-0.633061	-0.146205	-0.166496	6.89
46308894	0.000863149	-0.238227	1.28257	1.08699	0.107588	-0.311236	1.65861	1.44791	-0.107227	-0.228736	0	38.68	-0.599984	-0.586605	-0.0459641	-0.193043	6.32
46335146	-0.0307441	-0.27842	1.3295	1.10022	0.122034	-0.27956	1.69067	1.46609	-0.0437383	-0.145081	0	44.76	-0.594202	-0.561617	0.0233822	-0.231506	12.1
46356673	-0.0307441	-0.296946	1.37365	1.11474	0.150301	-0.300519	1.70791	1.48653	-0.00880842	-0.0878721	0	48.22	-0.612637	-0.547514	0.0718814	-0.282578	8.25
46373339	0.010848	-0.311297	1.4118	1.12454	0.180273	-0.347623	1.71181	1.50494	0.0130692	-0.0459114	5.14	53.39	-0.644728	-0.542185	0.109073	-0.340885	12.96
46386278	-0.150864	-0.31555	1.43346	1.13037	0.202607	-0.371899	1.7154	1.51634	0.0312533	-0.0159955	0	43.74	-0.659765	-0.536462	0.136637	-0.379534	10.26
46401463	-0.0377604	-0.306474	1.44582	1.13663	0.227388	-0.36476	1.7277	1.52443	0.0629505	0.0224903	0	42.38	-0.651325	-0.524011	0.1736	-0.413789	11.82
46417792	0.02573	-0.286707	1.4463	1.1424	0.246178	-0.3382	1.74325	1.52452	0.0967102	0.0562014	0	47.64	-0.629595	-0.515987	0.207512	-0.444802	6.88
46431043	0.217397	-0.263373	1.4426	1.14765	0.265542	-0.301286	1.75855	1.52192	0.128443	0.0878108	2.37	47.25	-0.603668	-0.505116	0.238857	-0.467226	10.86
46443338	-0.0889732	-0.242851	1.43934	1.15181	0.286764	-0.262111	1.77068	1.52016	0.153522	0.116024	3.25	44.62	-0.580092	-0.488282	0.265268	-0.47573	1.66
46455591	-0.0560414	-0.216293	1.43018	1.15335	0.317605	-0.200609	1.78473	1.51973	0.180009	0.150093	7.75	47.4	-0.547227	-0.455558	0.296029	-0.468664	9.72
46469365	0.159789	-0.183753	1.41078	1.15024	0.351849	-0.119173	1.80063	1.52008	0.205571	0.183956	30.95	51.01	-0.504678	-0.411737	0.327009	-0.446709	2.84
46518962	-0.186864	-0.0600691	1.40614	1.18403	0.529491	0.203234	1.87146	1.53326	0.318176	0.335213	0	39.87	-0.348844	-0.222556	0.451398	-0.31273	10.36
46574250	-0.121517	0.0596386	1.50502	1.25461	0.690316	0.401477	1.85793	1.51534	0.475985	0.508177	0	47.48	-0.204235	-0.0347973	0.615089	-0.205161	8.13
46600132	0.0407943	0.10667	1.53538	1.25587	0.704021	0.413973	1.78063	1.47763	0.560914	0.570783	6.01	45.4	-0.13166	0.029277	0.698799	-0.201524	21.71
46628451	0.0113401	0.114453	1.48265	1.21545	0.703819	0.410758	1.65702	1.41406	0.601	0.608991	9.25	51.82	-0.0704501	0.0657215	0.741599	-0.214329	11.82
46649400	-0.0448001	0.103558	1.41669	1.17075	0.693855	0.388732	1.55349	1.36211	0.607787	0.623907	0	45.1	-0.0349769	0.0764753	0.757119	-0.237977	16.42
46664854	-0.291958	0.11188	1.40357	1.16256	0.708613	0.396639	1.50697	1.34541	0.619575	0.648814	38.66	36.34	-0.00644718	0.0925701	0.781664	-0.234642	11.14
46697691	-0.291958	0.17467	1.47525	1.21403	0.817014	0.503412	1.49599	1.37363	0.658809	0.743003	7.97	38.55	0.0722007	0.134268	0.856962	-0.145307	6.89
46728440	-0.0765588	0.224426	1.5317	1.26846	0.901105	0.601902	1.47399	1.39206	0.68432	0.817649	0	42.82	0.125512	0.180888	0.922259	-0.0663773	17.7
46743869	0.0753159	0.250425	1.56293	1.30568	0.938445	0.65549	1.45305	1.40156	0.689391	0.855301	0	43.98	0.139867	0.214689	0.963897	-0.0319665	11.55
46754778	-0.0683763	0.266251	1.57948	1.32954	0.959958	0.688567	1.43568	1.40514	0.691644	0.877393	0	38.96	0.147608	0.239613	0.991169	-0.0101935	13.83
46769663	-0.159797	0.27985	1.58209	1.34931	0.977823	0.71847	1.40401	1.39791	0.696111	0.895916	0	39.86	0.159565	0.273309	1.01913	0.0153176	17.88
46784331	-0.0674467	0.270187	1.54936	1.34689	0.972847	0.722921	1.35718	1.36795	0.69565	0.888957	0.93	39.09	0.162297	0.298693	1.02387	0.027278	11.58
46841576	-0.154367	0.274376	1.38056	1.30768	0.924376	0.663575	1.19595	1.2574	0.755534	0.855267	34.32	37.64	0.197566	0.428889	1.03785	0.0752821	10.28
46857089	0.000607064	0.334194	1.38286	1.31365	0.931703	0.640234	1.20141	1.27089	0.81063	0.881715	0	39.7	0.242968	0.483399	1.07099	0.102666	21.05
46884599	0.0869317	0.446861	1.35815	1.31636	0.959136	0.61906	1.22405	1.30211	0.912483	0.952191	0	46.34	0.36836	0.585413	1.15361	0.183371	20.08
46906311	0.111485	0.52532	1.3156	1.30743	0.994935	0.620448	1.26457	1.34244	0.988206	1.02513	5.57	50.11	0.494806	0.647157	1.23828	0.260332	12.09
46926511	-0.0873857	0.599452	1.26044	1.29795	1.02866	0.632239	1.29342	1.37293	1.05113	1.0937	0	48.19	0.611522	0.70841	1.31242	0.345409	12.08
46940912	0.00918316	0.644868	1.20766	1.29417	1.04328	0.65025	1.28363	1.36918	1.07527	1.1319	0	51.46	0.676815	0.758969	1.34813	0.415946	14.92
46964831	-0.0427096	0.688908	1.1192	1.29191	1.05276	0.687726	1.23393	1.32956	1.07561	1.1771	0	45.99	0.757007	0.832555	1.38773	0.527765	20.42
46998728	-0.0401996	0.812314	0.955121	1.27154	1.10232	0.786019	1.19625	1.29351	1.10598	1.23353	9.51	48.2	0.879304	0.981449	1.38519	0.747858	17.53
47038279	0.122965	1.04323	0.745777	1.22728	1.20205	0.944965	1.22232	1.30593	1.19185	1.27118	5.23	49.45	1.00602	1.18665	1.28169	1.04157	23.81
47068151	0.177651	1.24771	0.602762	1.15575	1.31783	1.07606	1.34089	1.35781	1.35775	1.31126	0	52.77	1.13211	1.29704	1.25791	1.23221	16.73
47083484	0.191121	1.34137	0.541518	1.11955	1.37473	1.13692	1.41041	1.38836	1.44601	1.32823	2.22	54.68	1.19126	1.33897	1.25352	1.31363	11.28
47101327	0.277773	1.43653	0.470917	1.0928	1.42627	1.20312	1.47984	1.41702	1.53112	1.34184	3.82	56.34	1.26109	1.38829	1.247	1.41079	9.96
47115017	0.103205	1.50067	0.419411	1.08498	1.4517	1.25163	1.52885	1.43622	1.59005	1.34296	0.28	52.7	1.31443	1.42083	1.24268	1.48768	16.54
47134038	0.0691714	1.56604	0.362655	1.08484	1.47039	1.30576	1.58226	1.45536	1.65245	1.33846	2.33	53.73	1.37403	1.45178	1.2383	1.57272	10.35
47150418	0.0736265	1.61295	0.308515	1.09118	1.48173	1.35163	1.61703	1.46284	1.68848	1.33901	24.36	56.51	1.42619	1.48268	1.23014	1.64081	6.43
47168923	-0.0870927	1.6305	0.252721	1.11009	1.48048	1.38626	1.62813	1.45445	1.68932	1.34399	0	51.7	1.47214	1.51401	1.21809	1.68776	12.67
47234770	-0.22081	1.6988	0.0808094	1.22868	1.50159	1.48711	1.67105	1.42141	1.66586	1.43064	4.35	41.09	1.60463	1.65948	1.23004	1.84254	28.3
47256854	-0.261963	1.80006	0.0824739	1.2531	1.57381	1.51672	1.7339	1.44977	1.72361	1.51285	1.02	42.13	1.61216	1.72124	1.2875	1.90688	8.1
47276475	-0.0335807	1.87053	0.085325	1.26122	1.61607	1.53473	1.77352	1.47038	1.75264	1.54749	0	42.14	1.62269	1.75952	1.31686	1.95565	8.31
47322640	-0.0768223	1.98275	0.0980834	1.23427	1.65591	1.53933	1.82014	1.51404	1.76271	1.50287	0	46.78	1.65836	1.8004	1.30784	2.04875	27.52
47354151	-0.0279178	1.93329	0.114855	1.20145	1.57733	1.55061	1.79216	1.48907	1.69738	1.38488	0	48.21	1.67276	1.76188	1.25368	2.03716	20.4
47401223	-0.00475971	1.73896	0.192452	1.14907	1.38136	1.5356	1.68719	1.40272	1.49354	1.13263	0	48.55	1.59197	1.63926	1.12668	1.96659	37.77
47450608	-0.0339033	1.49194	0.375038	1.13469	1.20632	1.49514	1.549	1.30242	1.25674	0.916455	9.02	43.71	1.37424	1.49981	0.982976	1.90291	36.46
47517986	-0.224182	1.46056	0.799436	1.26678	1.34261	1.61014	1.39311	1.32245	1.34346	1.09428	2	46.67	1.23888	1.53959	0.945123	1.96282	26.77
47557291	-0.331595	1.64157	1.08193	1.37485	1.47978	1.67925	1.4988	1.36726	1.6531	1.39899	7.97	39.08	1.44195	1.62599	1.17745	1.97605	29.12
47600452	-0.0128727	1.74715	1.3463	1.42431	1.56113	1.65115	1.60217	1.39577	1.88091	1.64078	10.12	51.15	1.61247	1.68582	1.40298	1.89219	11.73
47625882	-0.0975624	1.73567	1.4736	1.40558	1.55485	1.55693	1.64329	1.39241	1.9246	1.70823	0	47.76	1.66685	1.68796	1.50031	1.77497	16.76
47645449	-0.0296264	1.69375	1.53837	1.38243	1.54939	1.49327	1.65406	1.38877	1.91526	1.71403	0	47.71	1.68185	1.6798	1.5122	1.70608	11.9
47682089	0.0298915	1.53715	1.58355	1.3085	1.53098	1.37632	1.6267	1.37686	1.78838	1.61917	0	46.21	1.63399	1.65321	1.40843	1.59745	17.03
47725823	0.0721268	1.3513	1.52351	1.20534	1.44279	1.27453	1.60771	1.33597	1.6541	1.45251	0	45.33	1.59697	1.52619	1.27326	1.45493	27.08
47790973	0.0571512	1.05464	1.33735	1.0279	1.18519	1.06064	1.51863	1.2982	1.44077	1.21309	0	45.42	1.48733	1.23668	1.13849	1.23503	40.97
47879631	-0.192439	0.64775	1.08757	0.900879	1.02735	0.755406	1.28263	1.20166	1.28537	1.10885	14.63	42.96	1.18747	0.9622	1.04956	0.932825	41.24
47903717	-0.244045	0.569506	1.03181	0.883396	1.03712	0.719336	1.25715	1.1568	1.3168	1.1071	3.99	39.81	1.18145	0.893899	1.03687	0.795614	43.13
47965535	-0.378415	0.495101	0.926753	0.848074	1.06112	0.689916	1.27179	1.10209	1.42948	1.14203	5.49	39.31	1.21631	0.751032	1.04539	0.42239	30.94
47986439	-0.19525	0.528359	0.917841	0.83612	1.04545	0.684621	1.30039	1.1279	1.44501	1.16578	3.05	43.56	1.21085	0.720574	1.06464	0.325675	7.01
48008234	-0.19525	0.534486	0.920363	0.827714	1.0239	0.684677	1.30963	1.14376	1.43288	1.16814	0	38.77	1.14189	0.677229	1.04764	0.244293	29.72
48027730	-0.108025	0.526259	0.936278	0.82322	0.990819	0.699232	1.29997	1.15627	1.38296	1.15015	4.81	40.64	0.986567	0.631253	0.991944	0.189551	17.64
48076928	-0.253074	0.488076	1.00746	0.82136	0.919931	0.691113	1.27302	1.16585	1.27396	1.09989	0	38.69	0.69814	0.519736	0.881968	0.108357	19.22
48110725	-0.117401	0.450119	1.11113	0.829721	0.900062	0.621845	1.26996	1.1577	1.24953	1.0742	0	36.35	0.678506	0.422509	0.865983	0.0728053	19.7
48169281	-0.177441	0.392918	1.07788	0.820067	0.787514	0.481515	1.29625	1.12514	1.16687	0.979985	0	39.68	0.769168	0.345787	0.818334	0.0350525	14.97
48190132	-0.275392	0.383994	1.07036	0.831669	0.74677	0.436676	1.30843	1.11356	1.13836	0.954303	0	44.62	0.766188	0.326458	0.77861	0.0149071	18.63
48265595	-0.217041	0.404611	1.16548	0.964083	0.62207	0.294165	1.34984	1.07865	1.0797	0.921877	0	40.02	0.512802	0.268163	0.511882	-0.0960516	21.16
48294362	-0.255018	0.426289	1.26579	1.02824	0.630994	0.257487	1.37133	1.09486	1.13145	0.959145	3.25	41.63	0.408498	0.256539	0.453611	-0.115125	10.48
48314007	-0.280339	0.411908	1.28152	1.06893	0.61214	0.262032	1.35906	1.09516	1.14244	0.974776	0	42.17	0.389053	0.243211	0.418793	-0.134942	28
48350716	-0.127746	0.360345	1.25148	1.12596	0.570162	0.298001	1.31137	1.08451	1.13794	0.987279	0	36.86	0.412091	0.219796	0.362897	-0.157383	11.31
48445918	-0.27486	0.313593	0.934726	1.09306	0.683262	0.532949	1.2938	1.05774	0.988449	0.898027	0.65	36.06	0.660765	0.168505	0.221732	0.0212779	27.35
48480523	-0.139575	0.342867	0.938116	1.07745	0.73514	0.571503	1.33846	1.09665	1.0168	0.907379	0	40.59	0.676635	0.136949	0.218997	0.0590005	28.97
48515355	-0.0227219	0.351423	0.999619	1.07702	0.717424	0.548792	1.34966	1.11157	1.05569	0.91454	0	40.82	0.638066	0.0886422	0.22569	0.0418673	18.06
48533239	-0.236108	0.332921	1.00244	1.05498	0.659335	0.511514	1.30592	1.07908	1.02223	0.866436	3.18	38.39	0.582819	0.0507853	0.212208	0.0281343	31.14
48551318	-0.00616831	0.296586	0.987185	1.0193	0.560957	0.451442	1.22825	1.0163	0.952194	0.779833	3.28	38.83	0.501397	0.00880204	0.188992	0.0151427	27.6
48589156	-0.12738	0.216832	0.981066	0.940772	0.355837	0.304853	1.04062	0.862452	0.776635	0.59471	2.53	40.14	0.289056	-0.0987296	0.135825	-0.0452758	29.9
48624763	-0.129802	0.165921	1.03021	0.878111	0.209992	0.168244	0.87308	0.724488	0.606939	0.461438	0	44.39	0.070391	-0.220338	0.0959572	-0.154752	31.12
48649208	-0.0145207	0.0956116	1.01904	0.842583	0.145731	0.106863	0.760953	0.663707	0.540629	0.396833	0.67	46.53	-0.0132722	-0.26916	0.0348883	-0.200923	27.29
48681171	-0.285578	-0.0377033	0.970529	0.798156	0.0868855	0.0408327	0.593508	0.600366	0.482603	0.327033	0.18	41.71	-0.0870196	-0.311653	-0.0808696	-0.243818	14.96
48700780	-0.403987	-0.122211	0.947339	0.769118	0.0529634	-0.00494884	0.490034	0.538941	0.431472	0.272181	2.26	36.32	-0.148112	-0.345102	-0.145232	-0.277692	15.83
48750047	-0.280841	-0.354506	0.887194	0.688202	-0.0123615	-0.100557	0.236816	0.336528	0.270766	0.105461	3.73	35.17	-0.325577	-0.435599	-0.292345	-0.351675	14.03
48771820	-0.284386	-0.411333	0.909877	0.662878	-0.0391206	-0.15957	0.151052	0.235918	0.192498	0.044107	2.67	39.63	-0.417978	-0.4995	-0.343398	-0.440168	14.52
48794830	-0.174806	-0.451464	0.984045	0.644612	-0.0656288	-0.25218	0.0630836	0.0935304	0.0891318	-0.020853	0.69	40.95	-0.54946	-0.598192	-0.394513	-0.599001	11.47
48856121	-0.133326	-0.555408	0.853161	0.510281	-0.183341	-0.401571	-0.140245	-0.126941	-0.109138	-0.197486	2.2	40.13	-0.663754	-0.789774	-0.545393	-0.883286	10.52
48872239	-0.316986	-0.586509	0.796454	0.459384	-0.228815	-0.443313	-0.197616	-0.17184	-0.158047	-0.255784	0	38.62	-0.680488	-0.833645	-0.585373	-0.933555	5.46
48899223	-0.28348	-0.654188	0.754399	0.368379	-0.326085	-0.548456	-0.313031	-0.254618	-0.24048	-0.378259	0	39.74	-0.740388	-0.898835	-0.635818	-0.973867	8.4
48928977	-0.217726	-0.744166	0.72742	0.248567	-0.462666	-0.693358	-0.452242	-0.352685	-0.342058	-0.541991	0	43.16	-0.8257	-0.970285	-0.688048	-0.97878	7.88
48946083	-0.192824	-0.785461	0.71209	0.182649	-0.533908	-0.760294	-0.497728	-0.39797	-0.405676	-0.620477	0	40.78	-0.870946	-1.01438	-0.727403	-0.967774	6.09
48959377	-0.22163	-0.809732	0.710095	0.142116	-0.579629	-0.803032	-0.514302	-0.421641	-0.447844	-0.667551	0	43.4	-0.900036	-1.04626	-0.757112	-0.950807	9.18
48977618	-0.233336	-0.845554	0.707324	0.0765226	-0.652169	-0.867847	-0.53035	-0.457391	-0.518032	-0.73958	0	41.93	-0.947091	-1.09923	-0.808174	-0.919745	6.29
48998360	-0.246395	-0.879257	0.679669	-0.00267737	-0.726869	-0.921642	-0.540957	-0.502921	-0.602569	-0.813651	12.99	39.8	-0.998401	-1.15378	-0.865575	-0.900039	8.69
49024205	-0.278349	-0.915907	0.603227	-0.122246	-0.817378	-0.95844	-0.516413	-0.563261	-0.737447	-0.903418	0	40.14	-1.06331	-1.21951	-0.95122	-0.874169	9.49
49038480	-0.243193	-0.933508	0.548685	-0.191943	-0.867496	-0.980004	-0.510773	-0.597805	-0.812887	-0.949515	0	41.33	-1.0982	-1.25072	-0.997243	-0.863685	9.03
49058756	-0.27148	-0.950084	0.477729	-0.275488	-0.927522	-1.02437	-0.53898	-0.643415	-0.894006	-0.999732	0	40.75	-1.14375	-1.27554	-1.04433	-0.865727	4.92
49073793	-0.306097	-0.959686	0.412802	-0.347503	-0.976567	-1.06781	-0.579053	-0.684749	-0.958547	-1.03803	0.72	39.34	-1.18522	-1.28816	-1.08045	-0.877771	6.89
49085726	-0.370978	-0.964861	0.366677	-0.393722	-1.00829	-1.09162	-0.609339	-0.711289	-0.996639	-1.06025	0	41.35	-1.20772	-1.29667	-1.10147	-0.887958	12.07
49106254	-0.309276	-0.972569	0.277572	-0.463666	-1.061	-1.10404	-0.663489	-0.748539	-1.04427	-1.08755	0.75	41.23	-1.21908	-1.32042	-1.12738	-0.903893	14.48
49118367	-0.360707	-0.973972	0.22178	-0.491772	-1.08661	-1.0939	-0.698942	-0.75938	-1.0562	-1.09194	0	39.28	-1.20491	-1.33629	-1.13216	-0.910523	11.6
49134373	-0.187952	-0.973439	0.144484	-0.523946	-1.1175	-1.07158	-0.747015	-0.770404	-1.06427	-1.09065	0	35.55	-1.17634	-1.35694	-1.13292	-0.919792	9.07
49171379	-0.299821	-0.970336	-0.0131646	-0.613195	-1.18064	-1.018	-0.807261	-0.834952	-1.08901	-1.08421	0	33.62	-1.12931	-1.39408	-1.13763	-0.973484	9.83
49192372	-0.299821	-0.970073	-0.0809058	-0.661175	-1.20727	-0.984392	-0.815689	-0.88756	-1.09821	-1.07766	0	41.16	-1.10708	-1.41307	-1.13918	-1.0229	10.9
49206392	-0.366199	-0.97391	-0.135255	-0.699199	-1.22217	-0.963119	-0.826259	-0.929089	-1.10824	-1.07529	0	40.85	-1.10311	-1.42961	-1.14483	-1.05265	24.36
49225854	-0.281625	-0.985045	-0.206053	-0.745678	-1.22687	-0.957259	-0.852023	-0.975637	-1.13165	-1.07991	0	39.56	-1.13142	-1.4515	-1.16418	-1.06228	6.97
49241667	-0.461421	-0.995199	-0.262886	-0.781596	-1.21966	-0.965386	-0.874203	-1.01328	-1.15654	-1.08546	0	38.56	-1.17322	-1.46657	-1.18683	-1.0577	9.81
49255586	-0.440064	-1.00368	-0.309322	-0.808972	-1.21088	-0.9687	-0.890968	-1.04098	-1.17383	-1.08848	0	41.54	-1.20954	-1.47399	-1.20413	-1.04785	11.32
49280615	-0.341327	-1.02068	-0.396838	-0.850542	-1.19593	-0.928809	-0.915115	-1.07291	-1.17729	-1.08301	0	36.66	-1.26122	-1.46287	-1.21602	-1.01025	2.08
49307433	-0.424321	-1.04565	-0.480041	-0.874057	-1.17394	-0.826751	-0.93941	-1.07589	-1.14796	-1.06809	0	37.42	-1.31649	-1.41886	-1.20232	-0.931136	5.09
49333059	-0.338174	-1.0611	-0.550188	-0.890071	-1.16009	-0.742671	-0.9511	-1.06882	-1.11549	-1.05167	0	36.96	-1.34403	-1.38113	-1.1897	-0.865808	8.75
49349638	-0.363034	-1.06182	-0.595205	-0.902567	-1.16412	-0.713884	-0.943499	-1.06524	-1.09128	-1.0377	0	38.23	-1.32793	-1.36685	-1.18771	-0.847226	7.65
49368807	-0.392034	-1.05843	-0.637648	-0.913332	-1.17831	-0.694665	-0.919786	-1.0586	-1.05281	-1.01716	0	37	-1.2802	-1.35256	-1.18408	-0.842369	2.36
49398994	-0.339908	-1.03891	-0.705256	-0.925935	-1.18489	-0.667577	-0.876933	-1.02414	-1.0026	-0.983619	0	38.88	-1.19426	-1.33492	-1.17742	-0.820317	3.14
49415909	-0.386394	-1.0159	-0.745378	-0.930264	-1.18112	-0.659514	-0.853512	-0.985892	-0.991432	-0.967981	0	38.03	-1.13906	-1.33744	-1.18197	-0.797266	4.32
49438108	-0.421362	-0.974189	-0.801616	-0.933775	-1.16839	-0.650264	-0.816843	-0.919008	-0.980215	-0.944652	0	38.33	-1.05388	-1.34525	-1.18804	-0.760876	11.45
49479130	-0.421362	-0.899041	-0.862271	-0.928425	-1.08174	-0.57575	-0.741719	-0.800875	-0.922033	-0.881691	0	36.24	-0.962431	-1.30626	-1.13088	-0.688945	8.25
49492147	-0.421494	-0.871127	-0.876297	-0.924319	-1.0378	-0.539989	-0.71252	-0.757254	-0.895823	-0.855355	0	37.61	-0.942765	-1.28183	-1.09616	-0.660277	8.61
49513501	-0.434071	-0.84917	-0.899053	-0.925524	-0.999305	-0.525019	-0.691157	-0.723345	-0.877501	-0.835771	0	35.42	-0.932441	-1.25587	-1.0554	-0.636127	6.07
49531604	-0.434541	-0.847168	-0.915371	-0.934176	-0.983513	-0.545761	-0.696219	-0.7243	-0.877172	-0.836606	0	32.83	-0.94584	-1.24079	-1.02025	-0.633932	4.96
49580298	-0.436215	-0.876043	-0.952374	-0.960492	-0.982788	-0.650181	-0.731779	-0.776697	-0.909447	-0.870304	0	33.74	-0.998712	-1.21934	-0.971896	-0.669716	1.46
49603515	-0.523084	-0.913434	-0.976676	-0.966766	-1.02373	-0.727529	-0.750181	-0.831747	-0.95869	-0.90759	0	37.18	-1.02655	-1.22894	-1.01914	-0.710707	7.23
49641743	-0.428845	-0.971954	-1.00824	-0.974754	-1.09539	-0.855825	-0.776445	-0.919705	-1.04172	-0.968485	0	36.78	-1.05907	-1.26188	-1.11634	-0.787607	4.44
49663233	-0.447797	-0.971082	-1.00261	-0.98166	-1.09464	-0.883038	-0.770265	-0.919698	-1.04718	-0.975639	0	37.39	-1.03742	-1.28648	-1.13843	-0.818332	7.89
49680214	-0.234256	-0.959291	-0.989622	-0.986366	-1.08048	-0.885994	-0.757894	-0.902523	-1.03634	-0.971563	0	37.18	-1.00889	-1.30604	-1.14517	-0.836152	5.99
49695743	-0.356167	-0.945397	-0.98038	-0.984861	-1.0641	-0.884119	-0.745066	-0.881968	-1.02153	-0.960361	0	37.32	-0.981788	-1.31498	-1.13786	-0.844372	10.58
49708669	-0.546552	-0.932143	-0.979228	-0.977672	-1.04955	-0.877876	-0.733972	-0.856734	-1.00667	-0.943759	0	37.59	-0.954772	-1.3122	-1.11325	-0.837545	13.57
49728892	-0.321404	-0.902725	-0.982449	-0.960738	-1.01767	-0.850685	-0.710716	-0.788843	-0.971483	-0.902942	0	34.4	-0.888023	-1.29714	-1.04056	-0.801146	0
49752999	-0.436339	-0.868874	-0.980736	-0.935648	-0.973846	-0.82062	-0.684168	-0.730426	-0.920848	-0.850368	0	38.13	-0.82986	-1.26234	-0.960953	-0.765345	11.06
49771570	-0.462354	-0.841963	-0.979619	-0.896661	-0.929815	-0.796014	-0.655533	-0.710072	-0.868228	-0.805746	0	34.76	-0.820597	-1.20283	-0.90164	-0.74458	7.65
49805481	-0.504559	-0.801885	-0.961587	-0.835037	-0.856429	-0.767618	-0.620795	-0.715009	-0.781091	-0.723958	0	32.95	-0.838179	-1.09724	-0.827515	-0.732989	6.21
49842932	-0.296798	-0.777754	-0.862206	-0.848457	-0.794337	-0.82079	-0.650597	-0.851738	-0.71584	-0.626296	0	35.18	-0.913005	-1.03581	-0.853129	-0.83318	8.53
49861119	-0.448643	-0.759892	-0.813441	-0.85854	-0.762847	-0.836667	-0.663276	-0.897118	-0.673436	-0.565433	0	39.57	-0.929029	-1.01922	-0.867027	-0.861431	10.71
49911810	-0.29486	-0.684112	-0.731807	-0.859117	-0.689818	-0.792385	-0.676518	-0.83218	-0.524434	-0.360756	0	37.95	-0.804382	-1.04383	-0.865464	-0.776889	9.13
49932329	-0.466864	-0.658057	-0.710569	-0.830699	-0.65502	-0.729828	-0.680019	-0.785037	-0.451699	-0.276407	0	38.01	-0.771282	-1.03	-0.867218	-0.723852	16.65
49992226	-0.375303	-0.615462	-0.689786	-0.762399	-0.576125	-0.540846	-0.668258	-0.689567	-0.307704	-0.122087	0	34.3	-0.752782	-0.984602	-0.888049	-0.607626	7.2
50009333	-0.346572	-0.615502	-0.687435	-0.768784	-0.572792	-0.534575	-0.665873	-0.703022	-0.308533	-0.118188	0	34.43	-0.76453	-0.986097	-0.895459	-0.618457	7.2
Pos	aCGH	BG01 ESC	BG01 NPC, rep 1	BG01 NPC, rep 2	BG02 ESC, rep 1	BG02 ESC, rep 2	C0202 lymphoblastoid, rep 1	C0202 lymphoblastoid, rep 2	H7 ESC	H9 ESC	Gene density	GC content	iPS4, rep 1	iPS4, rep 2	iPS5, rep 1	iPS5, rep 2	SINEs
Pearson	1	0.431402	0.47665	0.481242	0.474789	0.365907	0.494157	0.486024	0.415152	0.423234	0.259816	0.713599	0.360474	0.425404	0.464347	0.365576	0.258633
P-value	0	1.07846e-84	1.6173e-105	8.2157e-108	1.34487e-104	1.11987e-59	1.8698e-114	3.07861e-110	5.92499e-78	2.92909e-81	6.58554e-30	7.21578e-288	7.57397e-58	3.66207e-82	1.53131e-99	1.45082e-59	1.21411e-29
