# Supplementary material for: Systematic biases in DNA copy number originate from isolation procedures
Source: Genome Biol. 2013 Apr 24;14(4):R33. doi: 10.1186/gb-2013-14-4-r33 (PMC4054094; doi:10.1186/gb-2013-14-4-r33)
Supplement: Additional file 5 — Additional data file 5 is an excel table listing all putative somatic CNV regions that could be identified by comparing brain and liver tissue after either 30 min or 60 min of proteinase K treatment. [file gb-2013-14-4-r33-S5.XLS]

## Sheet: Sheet1
Additional file 5) Profiling of copy number differences between Brain and Liver DNA samples, overnight proteinase K treatment using NGS read-depth and dynamic windows.
Tables listing all regions called different in copy number by at least 10% for brain versus liver DNA. The top table shows CNVs after overnight proteinase K treatment, the bottom table shows the CNVs after 30 minutes treatment with proteinase K.
Chr	Start	End	Size	Ratio	Reads_Liver	Reads_Brain
16	17089593	17392861	303269	0.913	2144	2470
2	149196919	149867824	670906	0.915	4597	5750
7	124461872	126862855	2400984	0.947	15706	16999
3	159382398	163085390	3702993	0.959	22593	24250
20	124	55262836	55262713	0.974	353546	385501
13	13	19060541	19060529	0.983	139975	161029
13	19287517	30368463	11080947	0.986	82290	94826
15	19	109745978	109745960	0.986	749613	837755
16	17392822	90220041	72827220	0.986	503899	564031
11	5719	87747152	87741434	0.987	640132	718764
19	27	59175830	59175804	0.987	403690	435504
3	163085351	171048032	7962682	0.987	50133	52249
8	221	19058522	19058302	0.987	138932	157503
18	38882351	87232431	48350081	0.988	348139	386000
6	2250	147607473	147605224	0.988	1045302	1159020
13	30514482	111131923	80617442	0.989	584046	641073
X	415	160646916	160646502	0.989	596400	676011
12	5569	46776383	46770815	0.99	271418	282254
17	58	49061161	49061104	0.99	340850	369763
5	9458991	173080966	163621976	0.991	1105754	1218322
7	70803172	96630367	25827196	0.992	196004	221503
18	902	30444519	30443618	0.993	215011	239501
4	6941279	187125747	180184469	0.993	1278745	1421530
7	62551878	66008386	3456509	0.993	27571	31249
7	126862816	142851426	15988611	0.994	105537	112249
8	25095086	129032581	103937496	0.994	734947	796018
4	41	5207280	5207240	0.995	36226	39251
9	3045	113383829	113380785	0.995	812120	902518
1	779	267883988	267883210	0.996	1825250	1989773
18	32743172	38585213	5842042	0.996	46125	51510
2	149867785	258168783	108300999	0.996	763723	851259
5	2604	8542934	8540331	0.996	57211	64252
7	111	62551917	62551807	0.996	413824	459004
14	12912	112192979	112180068	0.997	774181	863258
17	51080631	97099204	46018574	0.998	321949	359528
2	2496567	149196958	146700392	0.998	1011271	1138267
7	96630356	124461911	27831556	0.998	192749	207005
16	619	17089585	17088967	0.999	124833	136003
3	14878	159382437	159367560	1.001	1133359	1248259
10	260	110704953	110704694	1.003	747494	791999
8	19058483	25095125	6036643	1.013	35969	38248
18	30444770	32743211	2298442	1.016	17704	18492
7	66008347	70803211	4794865	1.031	33851	35748
17	49699519	51080670	1381152	1.034	8314	8981
4	5207241	6941318	1734078	1.056	13257	12997
5	8542895	9459030	916136	1.068	5961	6203
2	876	2496365	2495490	1.088	14439	15243
17	49061222	49699463	638242	1.27	11702	10480
13	19060502	19287556	227055	1.328	6201	5333
18	38585174	38882295	297122	1.355	6609	5491
13	30368424	30514221	145798	1.446	6640	5242
Total length of segments with 10% or higher copy-number difference
			1308217
Profiling of copy number differences between Brain and Liver DNA samples, 30 minutes proteinase K treatment
Chr	Start	End	Size	Ratio	Reads_Liver	Reads_Brain
8	83500171	83537433	37263	0.689	225	283
1	166189905	166351357	161453	0.738	214	251
19	2264202	7592825	5328624	0.816	33317	41750
3	50068078	50148628	80551	0.838	531	666
20	50665089	55232071	4566983	0.848	25812	32252
2	182920598	182974116	53519	0.876	395	417
20	39033865	40633608	1599744	0.878	9730	11750
19	1575023	2264240	689218	0.88	4729	5499
X	73587014	75322935	1735922	0.885	5088	7230
18	9018147	11336874	2318728	0.906	11722	15249
17	43002849	46701302	3698454	0.908	20006	24248
10	22349510	28507911	6158402	0.921	40496	46751
19	7592786	9356847	1764062	0.923	10831	12000
X	69140360	71286774	2146415	0.924	6976	9499
20	32925321	36887563	3962243	0.931	23047	26249
8	40271209	43039679	2768471	0.955	14832	18281
12	2641	10147333	10144693	0.958	55619	50750
14	73317610	79145182	5827573	0.959	39648	41944
20	14311790	17313564	3001775	0.96	18559	20505
12	10147294	46774381	36627088	0.961	207289	180753
20	22875090	26962135	4087046	0.961	27212	30004
20	136	2202924	2202789	0.967	12024	12667
17	80426358	83460350	3033993	0.969	20496	22502
1	253758154	258956001	5197848	0.97	32636	36751
1	141679023	166189474	24510452	0.972	156845	169899
19	42153427	49559817	7406391	0.972	51660	48000
11	74117595	77872951	3755357	0.974	26181	28999
16	83920497	90182601	6262105	0.974	37050	41502
3	159515612	171049437	11533826	0.975	68509	61751
X	427	12427147	12426721	0.975	37991	43992
13	4971545	10722476	5750932	0.976	34990	41749
16	10881151	17299326	6418176	0.977	40984	45767
18	11336835	37985602	26648768	0.977	177656	186002
18	58126942	87193781	29066840	0.977	190787	193003
9	4652195	5500800	848606	0.977	2538	2597
2	170098190	182920637	12822448	0.978	82039	81834
3	76306242	158106086	81799845	0.979	534818	540255
X	121216601	160697240	39480640	0.979	134595	151002
2	160290707	161194731	904025	0.981	4768	5747
6	2998	138586793	138583796	0.981	874417	905510
9	3030	4505658	4502629	0.982	26802	29154
3	14873	50068117	50053245	0.983	312350	327240
3	74713750	76306281	1592532	0.984	10314	9749
5	129552790	133844145	4291356	0.984	26077	28471
1	96852752	141163537	44310786	0.985	279843	290256
10	32081946	45117122	13035177	0.986	80139	75501
1	166351318	253758193	87406876	0.986	570323	541708
18	42316086	55774956	13458871	0.986	84965	92512
2	237215927	258171837	20955911	0.986	134732	144033
10	380	12729334	12728955	0.987	81827	75941
1	16848924	63472479	46623556	0.987	272576	282134
5	57457545	129514084	72056540	0.987	451362	475552
7	55967564	142936683	86969120	0.987	557659	560070
2	161261134	170098229	8837096	0.988	50988	65251
4	36	187103270	187103235	0.988	1190796	1243020
9	11466609	42937862	31471254	0.988	204333	214533
9	43585912	113437480	69851569	0.988	460650	477007
17	89279871	97022664	7742794	0.989	50662	52499
2	909	92217843	92216935	0.989	548867	605757
8	83537394	129024402	45487009	0.989	291901	286970
X	75322896	108223658	32900763	0.989	104029	118759
14	64362795	73292184	8929390	0.99	60587	67947
8	43146632	83500210	40353579	0.991	272071	255539
X	24276269	69140345	44864077	0.991	143030	156251
10	51628288	110692235	59063948	0.992	365748	334256
14	13096	64325551	64312456	0.992	380839	411603
1	4350	16752895	16748546	0.992	102020	105006
10	12785326	22349549	9564224	0.993	62490	55598
11	38742779	42537970	3795192	0.993	22990	28655
11	73103934	74117630	1013697	0.993	7850	7754
6	139778744	147626577	7847834	0.993	51919	55999
8	21730924	34085075	12354152	0.993	85155	85560
11	43022721	66758840	23736120	0.994	158603	175705
14	87480579	112171251	24690673	0.994	153362	162252
1	65184860	93684635	28499776	0.994	164508	155006
2	93335990	160290746	66954757	0.994	414429	452506
11	5250	29782782	29777533	0.995	181910	219524
16	20257273	80343792	60086520	0.995	374360	402509
17	83460311	89279884	5819574	0.995	39823	38503
18	2713	9018186	9015474	0.995	55190	55748
19	34733519	42153466	7419948	0.995	49863	45251
3	50148589	74661443	24512855	0.995	152593	164279
X	12553045	21693947	9140903	0.995	29855	32501
10	45117083	51628327	6511245	0.996	44826	40245
13	33762066	111116450	77354385	0.996	512287	520257
2	186404629	237003793	50599165	0.996	319028	329771
8	11	19459826	19459816	0.996	123351	138250
17	64	43002822	43002759	0.997	282019	265003
19	27040246	34733558	7693313	0.997	50439	51751
17	50260219	77280039	27019821	0.998	167617	174263
2	92217804	93336029	1118226	0.998	6056	6999
15	19	109735181	109735163	0.999	669013	707508
19	9356808	27040285	17683478	0.999	110617	100003
13	19355238	30305301	10950064	1.001	70512	81996
5	134707245	173055878	38348634	1.001	228227	198037
7	11763702	55929740	44166039	1.001	286772	302187
5	68898	57195930	57127033	1.002	344639	381285
17	77280000	80426397	3146398	1.003	20321	18742
1	258955962	267894273	8938312	1.004	59558	54748
13	10722437	19085116	8362680	1.004	51749	58858
18	38906521	42316125	3409605	1.004	23002	24250
19	185	1575062	1574878	1.004	10262	9750
20	30008187	32925344	2917158	1.004	19466	19758
10	28507872	32081958	3574087	1.005	25699	23751
2	183503818	186200427	2696610	1.006	16980	19345
16	234	10881190	10880957	1.008	74411	68497
7	105	9488530	9488426	1.009	34518	37248
8	34122198	38906370	4784173	1.009	28869	28204
11	77872912	87740053	9867142	1.011	62693	59251
1	63472440	65184899	1712460	1.013	9948	9742
20	40633569	50665128	10031560	1.016	61850	59752
X	108223619	121216640	12993022	1.016	40193	49751
13	25	4971584	4971560	1.018	34737	39749
8	38906331	40271248	1364918	1.019	5705	6251
X	71286735	73587053	2300319	1.023	7568	8263
1	93684596	96852520	3167925	1.026	20834	16989
13	30442705	33761938	3319234	1.028	23635	21760
9	5992237	9348657	3356421	1.028	19964	17503
9	4505619	4652234	146616	1.035	1087	1090
18	55774917	58126981	2352065	1.036	15746	14241
20	36887524	39033904	2146381	1.04	11231	11000
14	79145143	87480618	8335476	1.044	51600	44998
19	49559778	59170520	9610743	1.045	53512	46249
8	19459787	21730963	2271177	1.047	11451	9484
6	138586763	139778783	1192021	1.049	11891	12252
5	57195891	57457491	261601	1.052	1734	1714
11	29782743	38742818	8960076	1.061	55743	50229
11	66758801	73103973	6345173	1.062	42784	38496
9	5500761	5992181	491421	1.065	2628	2405
20	17313525	22875129	5561605	1.066	36653	33746
17	46701263	49656222	2954960	1.073	23279	22506
17	49656183	50260258	604076	1.084	2944	2988
9	42937823	43585951	648129	1.084	3824	3989
2	237003775	237215966	212192	1.088	1326	1447
2	182974208	183503813	529606	1.089	1851	1832
16	80343753	83920536	3576784	1.091	23499	19997
5	133844106	134707284	863179	1.1	1489	1470
3	158106204	159515651	1409448	1.102	7731	5997
2	161194692	161261173	66482	1.105	415	500
11	42537931	43022760	484830	1.113	3389	3146
9	9349209	11466648	2117440	1.118	12368	9973
20	8299207	14311829	6012623	1.123	32898	28749
1	141164457	141679062	514606	1.125	1077	1141
3	74661431	74713751	52321	1.125	338	319
18	37985563	38906555	920993	1.132	9361	8749
16	17299287	20257312	2958026	1.133	15846	12983
7	9488523	11763741	2275219	1.133	10117	7744
8	34085036	34122237	37202	1.134	283	255
20	2202885	2694750	491866	1.148	1265	1082
X	21694908	24276168	2581261	1.155	9767	8739
X	12427108	12553002	125895	1.16	251	255
8	43039640	43146511	106872	1.161	736	676
20	26962096	30006838	3044743	1.172	16681	13974
2	186200807	186404638	203832	1.18	1097	1058
20	2694776	8298595	5603820	1.218	27303	21997
14	64325512	64362834	37323	1.225	328	302
13	30305262	30357840	52579	1.258	331	311
1	16752856	16848963	96108	1.279	670	620
7	55929701	55967603	37903	1.28	326	256
13	19085443	19355277	269835	1.307	5003	4585
13	30424657	30442740	18084	1.313	1127	1014
10	12729427	12785344	55918	1.354	290	206
14	73292145	73317649	25505	1.391	255	213
5	129514331	129552829	38499	1.47	296	233
Total length of segments with 10% or higher copy-number difference
			44755689
